# Supplementary material for: Efficient VANET safety message delivery and authenticity with privacy preservation
Source: PeerJ Comput Sci. 2021 May 4;7:e519. doi: 10.7717/peerj-cs.519 (PMC8114805; doi:10.7717/peerj-cs.519)
Supplement: Supplemental Information 1 — Sorce Code (.h and .c files) [file peerj-cs-07-519-s001.zip]

Archive with 43 entries (37 files):
- Code/
- Code/Code/
- Code/Code/bigd.c
- Code/Code/bigd.h
- Code/Code/bigd.o
- Code/Code/bigdigits.c
- Code/Code/bigdigits.h
- Code/Code/bigdigits.o
- Code/Code/bigdigitsRand.c
- Code/Code/bigdigitsRand.h
- Code/Code/bigdigitsRand.o
- Code/Code/bigdRand.c
- Code/Code/bigdRand.h
- Code/Code/bigdRand.o
- Code/Code/bigdtypes.h
- Code/Code/new3.tcl
- Code/Code/RSA.cc
- Code/Code/RSA.h
- Code/Code/RSA.o
- Code/Code/Scenario 1 (Group Public Key)/
- Code/Code/Scenario 1 (Group Public Key)/security.cc
- Code/Code/Scenario 1 (Group Public Key)/security.h
- Code/Code/Scenario 1 (Group Sym Key)/
- Code/Code/Scenario 1 (Group Sym Key)/security.cc
- Code/Code/Scenario 1 (Group Sym Key)/security.h
- Code/Code/Scenario 1 (Non-encrypted Group message)/
- Code/Code/Scenario 1 (Non-encrypted Group message)/security.cc
- Code/Code/Scenario 1 (Non-encrypted Group message)/security.h
- Code/Code/Scenario 1 (Non-Security messge is added)/
- Code/Code/Scenario 1 (Non-Security messge is added)/security.cc
- Code/Code/Scenario 1 (Non-Security messge is added)/security.h
- Code/Code/security.cc
- Code/Code/security.h
- Code/Code/security.o
- Code/Code/SHA256.cc
- Code/Code/SHA256.h
- Code/Code/SHA256.o
- Code/Code/spExtras.c
- Code/Code/spExtras.h
- Code/Code/t_bdCPP.cpp
- Code/Code/virtualAES.cc
- Code/Code/virtualAES.h
- Code/Code/virtualAES.o
