# Supplementary material for: Efficient VANET safety message delivery and authenticity with privacy preservation
Source: PeerJ Comput Sci. 2021 May 4;7:e519. doi: 10.7717/peerj-cs.519 (PMC8114805; doi:10.7717/peerj-cs.519)
Supplement: Supplemental Information 1 — Sorce Code (.h and .c files) [file peerj-cs-07-519-s001.zip › Code/Code/new3.tcl]

# ============================================================================================================================
# Define IEEE 802.11P
# ============================================================================================================================
Phy/WirelessPhyExt set CSThresh_                1.42681e-12 ;#-85 dBm Wireless interface sensitivity (sensitivity defined in the standard)
Phy/WirelessPhyExt set RXThresh_				1.42681e-12	;# 1000m
Phy/WirelessPhyExt set Pt_                      0.281838	;# equals 20dBm when considering antenna gains of 1.0Phy/WirelessPhyExt set freq_                    5.9e+9
Phy/WirelessPhyExt set noise_floor_             1.26e-13    ;#-99 dBm for 10MHz bandwidth
Phy/WirelessPhyExt set L_                       1.0         ;#default radio circuit gain/loss
Phy/WirelessPhyExt set PowerMonitorThresh_      6.310e-14   ;#-102dBm power monitor  sensitivity
Phy/WirelessPhyExt set HeaderDuration_          0.000040    ;#40 us
Phy/WirelessPhyExt set BasicModulationScheme_   0
Phy/WirelessPhyExt set PreambleCaptureSwitch_   1
Phy/WirelessPhyExt set DataCaptureSwitch_       0
Phy/WirelessPhyExt set SINR_PreambleCapture_    2.5118;     ;# 4 dB
Phy/WirelessPhyExt set SINR_DataCapture_        100.0;      ;# 10 dB
Phy/WirelessPhyExt set trace_dist_              1e6         ;# PHY trace until distance of 1 Mio. km ("infinty")
Phy/WirelessPhyExt set PHY_DBG_                 0
Phy/WirelessPhyExt set freq_                    5.9e+9

Mac/802_11Ext set CWMin_                        15
Mac/802_11Ext set CWMax_                        1023
Mac/802_11Ext set SlotTime_                     0.000013
Mac/802_11Ext set SIFS_                         0.000032
Mac/802_11Ext set ShortRetryLimit_              7
Mac/802_11Ext set LongRetryLimit_               4
Mac/802_11Ext set HeaderDuration_               0.000040
Mac/802_11Ext set SymbolDuration_               0.000008
Mac/802_11Ext set BasicModulationScheme_        0
Mac/802_11Ext set use_802_11a_flag_             true
Mac/802_11Ext set RTSThreshold_                 2346
Mac/802_11Ext set MAC_DBG                       0
Mac/802_11Ext set dataRate_           		    0.0001Mb

# ======================================================================
# unity gain, omni-directional antennas
# set up the antennas to be centered in the node and 1.5 meters above it

Antenna/OmniAntenna set X_ 0
Antenna/OmniAntenna set Y_ 0
Antenna/OmniAntenna set Z_ 1.5
Antenna/OmniAntenna set Gt_ 1.0
Antenna/OmniAntenna set Gr_ 1.0
#=======================================================================
#     Simulation parameters setup
#=======================================================================
set opt(chan)   Channel/WirelessChannel    ;# channel type
set opt(prop)   Propagation/TwoRayGround   ;# radio-propagation model
set opt(netif)  Phy/WirelessPhyExt         ;# network interface type
set opt(mac)    Mac/802_11Ext              ;# MAC type
set opt(ifq)    Queue/DropTail/PriQueue    ;# interface queue type
set opt(ll)     LL                         ;# link layer type
set opt(ant)    Antenna/OmniAntenna        ;# antenna model
set opt(ifqlen) 50                         ;# max packet in ifq
set opt(nn)     7                          ;# number of mobilenodes
set opt(adhocRouting)     AODV             ;# routing protocol
set opt(x)      670                       ;# X dimension of topography
set opt(y)      670                        ;# Y dimension of topography
set opt(stop)   2000 
set opt(start)      200.0
set opt(cp)     ""                             ;# cp file not used
set opt(sc)     ""                             ;# node movement file. 
set opt(seed)   0.0                            ;# random seed
set num_wired_nodes      1

#=======================================================================
#        Initialization        
#=======================================================================

# create simulator instance
set ns_   [new Simulator]

set tracefd  [open new3.tr w]
set namtrace [open new3.nam w]
$ns_ trace-all $tracefd
$ns_ namtrace-all-wireless $namtrace $opt(x) $opt(y)
set chan [new $opt(chan)]

# Create topography object
set topo   [new Topography]

# define topology
$topo load_flatgrid $opt(x) $opt(y)

# create God
#   2 for HA and FA (RSUs) and for CA
create-god [expr $opt(nn) + 2]

# Configure for ForeignAgent and HomeAgent nodes

$ns_ node-config -mobileIP ON \
                 -adhocRouting $opt(adhocRouting) \
                 -llType $opt(ll) \
                 -macType $opt(mac) \
                 -ifqType $opt(ifq) \
                 -ifqLen $opt(ifqlen) \
                 -antType $opt(ant) \
                 -propType $opt(prop) \
                 -phyType $opt(netif) \
                 -channel $chan \
		         -topoInstance $topo \
                 -wiredRouting OFF \
		         -agentTrace ON \
                 -routerTrace OFF \
                 -macTrace OFF 


set RSU1 [$ns_ node]   
set node_(6) $RSU1
$RSU1 set X_ 275.000000000000
$RSU1 set Y_ 600.000000000000
$RSU1 set Z_ 0.000000000000
$RSU1 shape box;

set RSU2 [$ns_ node]
set node_(7) $RSU2
$RSU2 random-motion 0
$RSU2 set X_ 375.000000000000
$RSU2 set Y_ 600.000000000000
$RSU2 set Z_ 0.000000000000
$RSU2 shape box;

#~ set OBU1 [$ns_ node]
#~ set node_(1) $OBU1
#~ $OBU1 set X_ 250.000000000000
#~ $OBU1 set Y_ 550.000000000000
#~ $OBU1 set Z_ 0.000000000000

#~ set OBU2 [$ns_ node]
#~ set node_(2) $OBU2
#~ $OBU2 set X_ 300.000000000000
#~ $OBU2 set Y_ 550.000000000000
#~ $OBU2 set Z_ 0.000000000000

#~ set OBU3 [$ns_ node]
#~ set node_(3) $OBU3
#~ $OBU3 set X_ 350.000000000000
#~ $OBU3 set Y_ 550.000000000000
#~ $OBU3 set Z_ 0.000000000000

#~ set OBU4 [$ns_ node]
#~ set node_(4) $OBU4
#~ $OBU4 set X_ 400.000000000000
#~ $OBU4 set Y_ 770.000000000000
#~ $OBU4 set Z_ 0.000000000000

#for {set i 1} {$i < 6 } {incr i} {
#		set OBU($i) [$ns_ node]
#		set node_($i) $OBU($i)
#		set t [expr $i*5]
#		$OBU($i) set X_ [expr 150.0 + $t]
#		$OBU($i) set Y_ 550.000000000000
#		$OBU($i) set Z_ 0.000000000000
#		$OBU($i) random-motion 0 ;# disable random motion
#	}

set OBU(1) [$ns_ node]
set node_(1) $OBU(1)
$OBU(1) set X_ 100.0
$OBU(1) set Y_ 550.000000000000
$OBU(1) set Z_ 0.000000000000
$OBU(1) random-motion 0 ;# disable random motion

set OBU(2) [$ns_ node]
set node_(2) $OBU(2)
$OBU(2) set X_ 120.0
$OBU(2) set Y_ 550.000000000000
$OBU(2) set Z_ 0.000000000000
$OBU(2) random-motion 0 ;# disable random motion

set OBU(3) [$ns_ node]
set node_(3) $OBU(3)
$OBU(3) set X_ 550.0
$OBU(3) set Y_ 550.000000000000
$OBU(3) set Z_ 0.000000000000
$OBU(3) random-motion 0 ;# disable random motion

set OBU(4) [$ns_ node]
set node_(4) $OBU(4)
$OBU(4) set X_ 950.0
$OBU(4) set Y_ 550.000000000000
$OBU(4) set Z_ 0.000000000000
$OBU(4) random-motion 0 ;# disable random motion

set OBU(5) [$ns_ node]
set node_(5) $OBU(5)
$OBU(5) set X_ 1250.0
$OBU(5) set Y_ 550.000000000000
$OBU(5) set Z_ 0.000000000000
$OBU(5) random-motion 0 ;# disable random motion

$ns_ at 0.0 "$RSU1 label \"RSU1\""
$ns_ at 0.0 "$RSU1 add-mark m1 green circle"
$ns_ at 0.0 "$RSU2 label \"RSU2\""
$ns_ at 0.0 "$RSU2 add-mark m1 green circle"
$ns_ at 0.0 "$node_(1) label \"OBU1\""
$ns_ at 0.0 "$node_(1) add-mark m1 red circle"
$ns_ at 0.0 "$node_(2) label \"OBU2\""
$ns_ at 0.0 "$node_(2) add-mark m1 yellow circle"
$ns_ at 0.0 "$node_(3) label \"OBU3\""
$ns_ at 0.0 "$node_(3) add-mark m1 blue circle"
$ns_ at 0.0 "$node_(4) label \"OBU4\""
$ns_ at 0.0 "$node_(4) add-mark m1 purple circle"

$ns_ at 20 "$node_(5) setdest 400 550 20"


set p(0) [new Agent/Security_packet]
$ns_ attach-agent $RSU1 $p(0)
$p(0) set class_ 1

set p(1) [new Agent/Security_packet]
$ns_ attach-agent $RSU2 $p(1)
$p(1) set class_ 1

for {set i 2} {$i < 7} {incr i} {
  
    	set p($i) [new Agent/Security_packet]
		set j [expr $i-1]
		$ns_ attach-agent $OBU($j) $p($i)
		$p($i) set class_ 1
}

for {set i 0} {$i < 7} {incr i} {
  
   	for {set j [expr $i+1]} {$j < 7} {incr j} {
  
		$ns_ connect $p($i) $p($j)
}
}


#~ set p2 [new Agent/Security_packet]
#~ $ns_ attach-agent $OBU1 $p2
#~ $p2 set class_ 1

#~ set p3 [new Agent/Security_packet]
#~ $ns_ attach-agent $OBU2 $p3
#~ $p3 set class_ 1

#~ set p4 [new Agent/Security_packet]
#~ $ns_ attach-agent $OBU3 $p4
#~ $p4 set class_ 1

#~ set p5 [new Agent/Security_packet]
#~ $ns_ attach-agent $OBU4 $p5
#~ $p5 set class_ 1

#~ $ns_ connect $p0 $p1
#~ $ns_ connect $p0 $p3

#~ $ns_ connect $p0 $p2

#~ $ns_ connect $p0 $p5
#~ $ns_ connect $p1 $p2
#~ $ns_ connect $p1 $p3
#~ $ns_ connect $p1 $p4
#~ $ns_ connect $p1 $p5
#~ $ns_ connect $p2 $p3
#~ $ns_ connect $p2 $p4
#~ $ns_ connect $p2 $p5
#~ $ns_ connect $p3 $p4
#~ $ns_ connect $p3 $p5
#~ $ns_ connect $p4 $p5
#~ $ns_ connect $p0 $p2
#~ $ns_ connect $p4 $p0


#=======================================================================
#Define a 'recv' function for the class 'Agent/Security_packet'
#Agent/Security_packet instproc recv {from rtt mess originmess hash} {
#	$self instvar node_
#	puts "node [$node_ id] received packet from node\
 #             $from with trip-time $rtt ms - contend: $mess - decrypted: $originmess -hash: $hash \n"
#}

#=======================================================================


#for {set i 1} {$i < 2} {incr i} {
		#$ns_ at $opt(start) "$p2 send There_is_an_Accident"
		$ns_ at $opt(start) "$p(0) beacon 0 0"
		#$ns_ at $opt(start) "$p(1) beacon 0 0"
		
		#~ for {set i 1} {$i<81} {incr i} {
			#~ set t [expr $i*5]
			#~ set T [expr $opt(start) + $t]
	    #$ns_ at 800 "$p(3) send There_is_an_Accident 0"
	    #$ns_ at 1000 "$p(3) send There_is_an_Accident_2 1"
	    #$ns_ at 300 "$p(3) sendTo Hi_Islam 6"
	    #$ns_ at 1100 "$p(3) sendTo Hi_Islam 6"
			#~ $ns_ at $T.2 "$p3 send There_is_an_Accident3 0"
			#~ $ns_ at $T.4 "$p4 send There_is_an_Accident4 0"
			#~ $ns_ at $T.6 "$p5 send There_is_an_Accident5 0"
		#~ }

		#for {set i 1} {$i < 8} {incr i} {
			#set T [expr $opt(start) + expr[$i * 50] ]
			#$ns_ at $T "$p2 send There_is_an_Accident 0"
		#}

		
		#$ns_ at $opt(start) "$p1 beacon 0 0"
		#$ns_ at 100 "$p2 send There_is_an_Accident 0"
		#$ns_ at 100 "$p3 broadcast There_is_an_Accident 0"
		#$ns_ at 110 "$p2 send There_is_an_Accident 0"
		#~ $ns_ at 100 "$p3 sendTo There_is_an_Accident 0"
		#~ $ns_ at 100 "$p4 sendTo There_is_an_Accident 0"
		#~ $ns_ at 100 "$p5 sendTo There_is_an_Accident 0"
#}

if { $opt(cp) == "" } {
	puts "*** NOTE: no connection pattern specified."
        set opt(cp) "none"
} else {
	puts "Loading connection pattern..."
	source $opt(cp)
}
if { $opt(sc) == "" } {
	puts "*** NOTE: no scenario file specified."
        set opt(sc) "none"
} else {
	puts "Loading scenario file..."
	source $opt(sc)
	puts "Load complete..."
}

# Define initial node position in nam

for {set i 1} {$i <= $opt(nn)} {incr i} {

     #20 defines the node size in nam, must adjust it according to your scenario
     #The function must be called after mobility model is defined

    $ns_ initial_node_pos $node_($i) 20
}     

# Tell all nodes when the simulation ends
for {set i 1} {$i <= $opt(nn) } {incr i} {
    $ns_ at $opt(stop).0 "$node_($i) reset";
}
$ns_ at $opt(stop).0 "$RSU1 reset";
$ns_ at $opt(stop).0 "$RSU2 reset";

$ns_ at $opt(stop).0002 "puts \"NS EXITING...\" ; $ns_ halt"
$ns_ at $opt(stop).0001 "stop"
proc stop {} {
    global ns_ tracefd namtrace
    $ns_ flush-trace
    close $tracefd
    close $namtrace
    exec nam new3.nam &
    exit 0

}

# some useful headers for tracefile
#puts $tracefd "M 0.0 nn $opt(nn) x $opt(x) y $opt(y) rp \
	#$opt(adhocRouting)"
#puts $tracefd "M 0.0 sc $opt(sc) cp $opt(cp) seed $opt(seed)"
#puts $tracefd "M 0.0 prop $opt(prop) ant $opt(ant)"

puts "Starting Simulation..."
$ns_ run
