# Supplementary material for: Efficient VANET safety message delivery and authenticity with privacy preservation
Source: PeerJ Comput Sci. 2021 May 4;7:e519. doi: 10.7717/peerj-cs.519 (PMC8114805; doi:10.7717/peerj-cs.519)
Supplement: Supplemental Information 1 — Sorce Code (.h and .c files) [file peerj-cs-07-519-s001.zip › Code/Code/RSA.cc]

#include "RSA.h"

/*static void pr_bytesmsg(char *msg, unsigned char *bytes, size_t len)
{
	size_t i;
	printf("%s", msg);
	for (i = 0; i < len; i++)
		printf("%02x", bytes[i]);
	printf("\n");
}*/

int RSA::generateRSAKey(BIGD *n2, BIGD *e2, BIGD *d2, BIGD *p2, BIGD *q2, BIGD *dP2, BIGD *dQ2, BIGD *qInv2)
{
	BIGD g, p1, q1, phi;
	size_t np, nq;
	unsigned char *myseed = NULL;
	int res;

	/* Initialise */
	g = bdNew();
	p1 = bdNew();
	q1 = bdNew();
	phi = bdNew();

	//printf("Generating a %d-bit RSA key...\n", nbits);
	
	/* Set e as a BigDigit from short value ee */
	bdSetShort(e, ee);
	//bdPrintHex("e=", e, "\n");

	/* We add an extra byte to the user-supplied seed */
	myseed = (unsigned char *)malloc(seedlen + 1);
	//myseed = new unsigned char [sizeof (seedlen + 1)];
	if (!myseed) return -1;
	memcpy(myseed, seed, seedlen);
	/* Make sure seeds are slightly different for p and q */
	myseed[seedlen] = 0x01;

	/* Do (p, q) in two halves, approx equal */
	nq = nbits / 2 ;
	np = nbits - nq;

	/* Compute two primes of required length with p mod e > 1 and *second* highest bit set */
	do {
		bdGeneratePrime(p, np, ntests, myseed, seedlen+1, bdRandomOctets);
		//bdPrintHex("Try p=", p, "\n");
	} while ((bdShortMod(g, p, ee) == 1) || bdGetBit(p, np-2) == 0);
	//printf("p is %d bits, bit(%d) is %d\n", bdBitLength(p), np-2, bdGetBit(p,np-2));

	myseed[seedlen] = 0xff;
	do {
		bdGeneratePrime(q, nq, ntests, myseed, seedlen+1, bdRandomOctets);
		//bdPrintHex("Try q=", q, "\n");
	} while ((bdShortMod(g, q, ee) == 1) || bdGetBit(q, nq-2) == 0);
	///printf("q is %d bits, bit(%d) is %d\n", bdBitLength(q), nq-2, bdGetBit(q,nq-2));
	//printf("Prime generation took %.3f secs\n", duration); 

	/* Compute n = pq */
	bdMultiply(n, p, q);
	//bdPrintHex("n=\n", n, "\n");
	//printf("n is %d bits\n", bdBitLength(n));
	assert(bdBitLength(n) == nbits);

	/* Check that p != q (if so, RNG is faulty!) */
	assert(!bdIsEqual(p, q));

	/* If q > p swap p and q so p > q */
	if (bdCompare(p, q) < 1)
	{	
		//printf("Swopping p and q so p > q...\n");
		bdSetEqual(g, p);
		bdSetEqual(p, q);
		bdSetEqual(q, g);
	}
	//bdPrintHex("p=", p, "\n");
	//bdPrintHex("q=", q, "\n");

	/* Calc p-1 and q-1 */
	bdSetEqual(p1, p);
	bdDecrement(p1);
	//bdPrintHex("p-1=\n", p1, "\n");
	bdSetEqual(q1, q);
	bdDecrement(q1);
	//bdPrintHex("q-1=\n", q1, "\n");

	/* Compute phi = (p-1)(q-1) */
	bdMultiply(phi, p1, q1);
	//bdPrintHex("phi=\n", phi, "\n");

	/* Check gcd(phi, e) == 1 */
	bdGcd(g, phi, e); //greatest common divisor (GCD) gcd(18, 27) = 9 
	//bdPrintHex("gcd(phi,e)=", g, "\n");
	assert(bdShortCmp(g, 1) == 0);

	/* Compute inverse of e modulo phi: d = 1/e mod (p-1)(q-1) */
	res = bdModInv(d, e, phi);
	assert(res == 0);
	//bdPrintHex("d=\n", d, "\n");

	/* Check ed = 1 mod phi */
	bdModMult(g, e, d, phi);
	//bdPrintHex("ed mod phi=", g, "\n");
	assert(bdShortCmp(g, 1) == 0);

	/* Calculate CRT key values */
	//printf("CRT values:\n");
	bdModInv(dP, e, p1);
	bdModInv(dQ, e, q1);
	bdModInv(qInv, q, p);
	//bdPrintHex("dP=", dP, "\n");
	//bdPrintHex("dQ=", dQ, "\n");
	//bdPrintHex("qInv=", qInv, "\n");

	//printf("n is %d bits\n", bdBitLength(n));

	/* Clean up */
	if (myseed) free(myseed);
	bdFree(&g);
	bdFree(&p1);
	bdFree(&q1);
	bdFree(&phi);

	*n2 = n;
	*e2 = e;
	*p2 = p;
	*q2 = q;
	*dP2 = dP;
	*dQ2 = dQ;
	*qInv2 = qInv;
	*d2 = d;

	return 0;
}

RSA::RSA()
	{
		#if _MSC_VER >= 1100
		_CrtSetDbgFlag( _CRTDBG_ALLOC_MEM_DF | _CRTDBG_LEAK_CHECK_DF);
		_CrtSetReportMode( _CRT_WARN, _CRTDBG_MODE_FILE );
		_CrtSetReportFile( _CRT_WARN, _CRTDBG_FILE_STDOUT );
		_CrtSetReportMode( _CRT_ERROR, _CRTDBG_MODE_FILE );
		_CrtSetReportFile( _CRT_ERROR, _CRTDBG_FILE_STDOUT );
		_CrtSetReportMode( _CRT_ASSERT, _CRTDBG_MODE_FILE );
		_CrtSetReportFile( _CRT_ASSERT, _CRTDBG_FILE_STDOUT );
		#endif
		p = bdNew();
		q = bdNew();
		n = bdNew();
		e = bdNew();
		d = bdNew();
		dP= bdNew();
		dQ= bdNew();
		qInv= bdNew();
		m = bdNew();
		c = bdNew();
		s = bdNew();
		m1 = bdNew();
		m2 = bdNew();
		h = bdNew();
		hq = bdNew();
		//msgstr[sizeof(block)];
		nbits = KEYSIZE;	/* NB a multiple of 8 here */
		//debug = 0;
		ee = 0x3;
		ntests = 50;
		seed = NULL;
		seedlen = 0;
		klen = (nbits + 7) / 8;
	}
BIGD RSA::encryption(char *pmsg, BIGD n, BIGD e)
{
	/* Create a PKCS#1 v1.5 EME message block in octet format */
	/*
	|<-----------------(klen bytes)--------------->|
	+--+--+-------+--+-----------------------------+
	|00|02|PADDING|00|      DATA TO ENCRYPT        |
	+--+--+-------+--+-----------------------------+
	The padding is made up of _at least_ eight non-zero random bytes.
	*/

	//klen = (nbits + 7) / 8;
	/* CAUTION: make sure the block is at least klen bytes long */
	memset(block, 0, klen);
	mlen = strlen(pmsg);
	npad = klen - mlen - 3;
	if (npad < 8)	/* Note npad is a signed int, not a size_t */
	{
		printf("Message is too long\n");
		exit(1);
	}
	/* Display */
	//printf("\nMessage='%s' \n", pmsg);
	//pr_bytesmsg("0x", pmsg, strlen((char*)pmsg));

	/* Create encryption block */
	block[0] = 0x00;
	block[1] = 0x02;
	/* Generate npad non-zero padding bytes - rand() is OK */
	for (i = 0; i < npad; i++)
	{
		while ((rb = (rand() & 0xFF)) == 0)
			;/* loop until non-zero*/
		block[i+2] = rb;
	}
	block[npad+2] = 0x00;
	memcpy(&block[npad+3], pmsg, mlen);

	/* Convert to BIGD format */
	bdConvFromOctets(m, block, klen);


	//bdPrintHex("m=\n", m, "\n");

	/* Encrypt c = m^e mod n */
	bdModExp(c, m, e, n);
	//bdPrintHex("c=\n", c, "\n");
	return c;
}
void RSA :: decryptionCRT(char* out, BIGD c, BIGD p, BIGD q, BIGD dP, BIGD dQ, BIGD qInv)
{
	//printf("\n inside RSA decryption function \n");
	///* Let m_1 = c^dP mod p. */
	bdModExp(m1, c, dP, p);
	//if(debug)bdPrintHex("m_1=c^dP mod p=", m1, "\n");
	/* Let m_2 = c^dQ mod q. */
	bdModExp(m2, c, dQ, q);
	//if(debug)bdPrintHex("m_2=c^dQ mod q=", m2, "\n");
	if (bdCompare(m1, m2) < 0)
		bdAdd(m1, m1, p);
	bdSubtract(m1, m1, m2);
	//if(debug)bdPrintHex("m_1 - m_2=", m1, "\n");
	/* Let h = qInv ( m_1 - m_2 ) mod p. */
	bdModMult(h, qInv, m1, p);
	//if(debug)bdPrintHex("h=qInv(m1-m2) mod p=", h, "\n");
	bdMultiply(hq, h, q);
	//if(debug)bdPrintHex("hq=", hq, "\n");
	/* Let m = m_2 + hq. */
	bdAdd(m1, m2, hq);
	//printf("n is %d bits\n", bdBitLength(n));

	memset(block, 0, klen);
	bdConvToOctets(m1, block, klen);
	assert(block[0] == 0x00);
	assert(block[1] == 0x02);
	for (i = 2; i < klen; i++)
	{	/* Look for zero separating byte */
		if (block[i] == 0x00)
			break;
	}
	if (i >= klen)
		printf("ERROR: failed to find message in decrypted block\n");
	else
	{
		char msgstr[sizeof(block)];
		nchars = klen - i - 1;
		memcpy(msgstr, &block[i+1], nchars);
		msgstr[nchars] = '\0';
		strcpy(out,msgstr);
		//printf("Decrypted message is '%s'\n", msgstr);
		//return msgstr;
	}

	/* Check decrypt m1 = c^d mod n */
	//start = clock();
	//bdModExp(m1, c, d, n);
	//finish = clock();
	//tinv = (double)(finish - start) / CLOCKS_PER_SEC;
	////bdPrintHex("m'=\n", m1, "\n");
	//int res = bdCompare(m1, m);
	//printf("Decryption %s\n", (res == 0 ? "OK" : "FAILED!"));
	//assert(res == 0);
	//printf("Decrypt by inversion took %.3f secs\n", tinv);

	///* Extract the message bytes from the decrypted block */
	//memset(block, 0, klen);
	//bdConvToOctets(m1, block, klen);
	//assert(block[0] == 0x00);
	//assert(block[1] == 0x02);
	//for (i = 2; i < klen; i++)
	//{	/* Look for zero separating byte */
	//	if (block[i] == 0x00)
	//		break;
	//}
	//if (i >= klen)
	//	printf("ERROR: failed to find message in decrypted block\n");
	//else
	//{
	//	nchars = klen - i - 1;
	//	memcpy(msgstr, &block[i+1], nchars);
	//	msgstr[nchars] = '\0';
	//	printf("Decrypted message is '%s'\n", msgstr);
	//}
}
void RSA :: decryption (char* out, BIGD c, BIGD e, BIGD n)
{
	char msgstr[sizeof(block)];
	//printf("\n inside RSA decryption function \n");
	//m1 = c^e mod n
	bdModExp(m1, c, e, n);
	//bdPrintHex("m'=\n", m1, "\n");
	/* Extract the message bytes from the decrypted block */
	//printf("\n *** Line 301 *** \n");
	memset(block, 0, klen);
	//printf("\n *** Line 303 *** \n");
	bdConvToOctets(m1, block, klen);
	assert(block[0] == 0x00);
	assert(block[1] == 0x02);
	//printf("\n *** Line 307 *** \n");
	for (i = 2; i < klen; i++)
	{	/* Look for zero separating byte */
		if (block[i] == 0x00)
			break;
	}
	//printf("\n *** Line 313 *** \n");
	
	if (i >= klen)
		printf("Line 317 (RSA.c) *** ERROR: failed to find message in decrypted block\n");
	else
	{
		nchars = klen - i - 1;
		memcpy(msgstr, &block[i+1], nchars);
		msgstr[nchars] = '\0';
		//printf("\n *** Line 322 *** \n");
	}
	//printf("\nLine 326 : msgstr = %s\n",msgstr);
	strcpy(out,msgstr);
	//return msgstr;
}

void RSA::clean_up()
{
	bdFree(&n);
	bdFree(&e);
	bdFree(&d);
	bdFree(&p);
	bdFree(&q);
	bdFree(&dP);
	bdFree(&dQ);
	bdFree(&qInv);
	bdFree(&m);
	bdFree(&c);
	bdFree(&s);
	bdFree(&m1);
	bdFree(&m2);
	bdFree(&h);
	bdFree(&hq);
}
