# Supplementary material for: Efficient VANET safety message delivery and authenticity with privacy preservation
Source: PeerJ Comput Sci. 2021 May 4;7:e519. doi: 10.7717/peerj-cs.519 (PMC8114805; doi:10.7717/peerj-cs.519)
Supplement: Supplemental Information 1 — Sorce Code (.h and .c files) [file peerj-cs-07-519-s001.zip › Code/Code/RSA.h]

#ifndef RSA_h
#define RSA_h

#if _MSC_VER >= 1100
	/* Detect memory leaks in MSVC++ */ 
	#define _CRTDBG_MAP_ALLOC
	#include <stdlib.h>
	#include <crtdbg.h>
#else
	#include <stdlib.h>
#endif

#define KEYSIZE 1024
#include <stdio.h>
//#include <conio.h>
#include <string.h>
#include <assert.h>
#include "bigd.h"
#include "bigdRand.h"

class RSA
{
public:

	BIGD n, e, d, p, q, dP, dQ, qInv;
	BIGD m, c, s, hq, h, m1, m2; 
	//static int debug;
	size_t nbits;
	int klen, mlen;
	int npad, i;
	unsigned char rb;
	unsigned char block[(KEYSIZE+7)/8];
	unsigned ee;
	size_t ntests;
	unsigned char *seed;
	size_t seedlen;
	int nchars;
	char *pmsg; 
	double tinv, tcrt;
	RSA();
	int generateRSAKey(BIGD *n2, BIGD *e2, BIGD *d,BIGD *p2, BIGD *q2, BIGD *dP2, BIGD *dQ2, BIGD *qInv2);
	BIGD encryption (char *pmsg, BIGD n, BIGD e);
	void decryption (char* out, BIGD c, BIGD e, BIGD n);
	void decryptionCRT (char* out, BIGD c, BIGD p, BIGD q, BIGD dP, BIGD dQ, BIGD qInv);
	void clean_up();
};
#endif
