# Supplementary material for: Efficient VANET safety message delivery and authenticity with privacy preservation
Source: PeerJ Comput Sci. 2021 May 4;7:e519. doi: 10.7717/peerj-cs.519 (PMC8114805; doi:10.7717/peerj-cs.519)
Supplement: Supplemental Information 1 — Sorce Code (.h and .c files) [file peerj-cs-07-519-s001.zip › Code/Code/Scenario 1 (Group Public Key)/security.cc]

// Scenario 1

//-----------------------------------
// file name: security_packet.cc
//-----------------------------------
#include "security.h"
#include "string.h"
#include <iostream>
#include <fstream>
#include <stdlib.h>
#include <stdio.h>
#include <cstdlib>
#include <mobilenode.h>
#include "RSA.h"
#include "SHA256.h"
#include <time.h>

int hdr_security_packet::offset_;
static class Security_packetHeaderClass : public PacketHeaderClass {
public:
	Security_packetHeaderClass() : PacketHeaderClass("PacketHeader/Security_packet",sizeof(hdr_security_packet)) {
		bind_offset(&hdr_security_packet::offset_);
	}
} class_security_packethdr;


static class Security_packetClass : public TclClass {
public:
	Security_packetClass() : TclClass("Agent/Security_packet") {}
	TclObject* create(int, const char*const*) {
		return (new Security_packetAgent());
	}
} class_security_packet;


Security_packetAgent::Security_packetAgent() : Agent(PT_SECURITY_PACKET), seq(0), interval_(500), Beacon_number(0), echo_timer_(this) 
{
	bind("packetSize_", &size_);
}

void Security_packetAgent::timeout(int x)
{
	printf("\n%d send beacon message at %.3f *** \n",here_.addr_,Scheduler::instance().clock());
	Send_Beacon();
	echo_timer_.resched(interval_);
}

void ECHO_Timer::expire(Event *e)
{
	a_->timeout(0);
}

void Security_packetAgent::Send_Beacon()
{
	clock_t start, finish;
	start = clock();
	Packet* pkt = allocpkt();
    hdr_ip* iph = HDR_IP(pkt);
    hdr_security_packet* hdr = hdr_security_packet::access(pkt);
    hdr->ret = 0;
    hdr->seq = seq++;
    hdr->Beacon_number = Beacon_number++;
    
    hdr->type = 'a';
    hdr->RSU_ID = here_.addr_;
    hdr->hop = 0;
    MobileNode *iNode;
    iNode = (MobileNode *) (Node::get_node_by_address(here_.addr_));
    hdr->x_pos = iNode->X();
    hdr->y_pos = iNode->Y();
    hdr->send_time = Scheduler::instance().clock();  //Timestamp
    iph->daddr() = IP_BROADCAST;
    
    char PKe[300];
	char PKn[300];
	Get_RSU_Public_Key(PKn, PKe, here_.addr_);
	sprintf(hdr->data,"%s,%s",PKn,PKe); //message contains the public key of RSU.
    finish = clock();
    double delay = (double)(finish - start) / CLOCKS_PER_SEC;
    Save_Delay(delay);
    printf("\nNode(%d) Send Beacon(%d) msg with delay = %.3f Sec at time= %0.4f\n", here_.addr_, hdr->Beacon_number, delay, Scheduler::instance().clock());
    send(pkt, 0);
}

int Security_packetAgent::command(int argc, const char*const* argv)
{

if (argc == 4) 
  {
	if (strcmp(argv[1], "beacon") == 0)
	{
		timeout(0);
		return (TCL_OK);  
	}
    
    else if (strcmp(argv[1], "send") == 0)  //send message to be broadcasted
    { 
	  clock_t start, finish;
	  start = clock();
	  
	  char RSU_Data[2048];
	  int res = Get_RSU_Info(RSU_Data,here_.addr_);
	  
	  if(res != 1)
	  {
		  //printf("\n\n*** Line 94:Can't open RSU_Info file ***\n\n");
		  return (TCL_OK);		
	  }
	  
	  //[0]= RSU_ID, [1]= PID, [2]= x_pos, [3]= y_pos
	  //[4]= RSU_PKn, [5]= RSU_PKe, [6]= G_PKn,[7]= G_PKe 
	  
	  char RSU_Info[8][300]; 
	  int i,j,h;
	  for(j=0,h=0,i=0;i<strlen(RSU_Data);i++,h++)
	  {
		if(RSU_Data[i]!=',')
		 {
			RSU_Info[j][h] = RSU_Data[i];
		 }
		else
		 {
		    RSU_Info[j][h] = '\0';
			j++;
			h=-1;
		 }
	  }
	  RSU_Info[j][h] = '\0';	  
	  
	  Packet* pkt = allocpkt();
	  hdr_ip* hdrip = hdr_ip::access(pkt);
	  hdr_security_packet* hdr = hdr_security_packet::access(pkt);
	  
	  hdr->seq = seq++;
	  hdr->type = 'd';
	  hdr->ret = 0;
	  
	  hdr->send_time = Scheduler::instance().clock(); //Timestamp
	  hdr->Vehicle_ID = atoi(RSU_Info[1]); //PID
	  hdr->RSU_ID = atoi(RSU_Info[0]); //RSU_ID
	  hdrip->daddr() = atoi(RSU_Info[0]);
	  
	  MobileNode *iNode;
      iNode = (MobileNode *) (Node::get_node_by_address(here_.addr_));
	  hdr->x_pos = iNode->X();
      hdr->y_pos = iNode->Y();
      
	  //Read symmetric key
	  BIGD Symmetric_Key = bdNew();
	  Read_Symmetric_Key(&Symmetric_Key,here_.addr_,atoi(RSU_Info[0]));
	  
	  //Encrypt message using Symmetric key
	  char data[256];
	  strcpy(data, argv[2]);
	  BIGD encrypted_data = bdNew();
	  Encrypt_with_Symmetric_Key(&encrypted_data, data, Symmetric_Key);
	  
	  //Convert encrypted_data to char*
	  int num_chars = bdConvToHex(encrypted_data, NULL, 0); 
	  char* encrypted_data_str = (char *)malloc(num_chars+1);  
	  num_chars = bdConvToHex(encrypted_data, encrypted_data_str, num_chars+1);
	  encrypted_data_str[num_chars+1]='\0';
      
      //message contains the encrypted (Vehicle's PID, G_PKn, G_PKe)
      sprintf(hdr->data,"%s",encrypted_data_str); 
			  	
	  //Generate Digital Signature E( H(RSU_ID||Ts||Data) , RSU_SK)
      char data_hashed[300];
      char Dig_Sig_Data [1024];
      sprintf(Dig_Sig_Data,"%d%f%s", hdr->Vehicle_ID, hdr->send_time, data); 
      SHA256_hash(Dig_Sig_Data,data_hashed);
      hdr->Dig_Sig = bdNew();
      Encrypt_with_Symmetric_Key(&hdr->Dig_Sig, data_hashed, Symmetric_Key);
	  //Decrypt_with_Symmetric_Key(Dig_Sig_Data, hdr->Dig_Sig, Symmetric_Key);
	  
	  finish = clock();
	  double delay = (double)(finish - start) / CLOCKS_PER_SEC;	
	  printf("\nLine 1662: node (%d) Security Delay = %0.7f\n", here_.addr_,delay);
	  Save_Security_Delay(delay);	
	  
      send(pkt, 0);
	  return (TCL_OK);		
	}
	
    else if (strcmp(argv[1], "sendTo") == 0) 
    {
      printf("\n *** Send Function *** \n");
      // Create a new packet
      Packet* pkt = allocpkt();
      // Access the security packet header for the new packet:
      hdr_ip* iph = HDR_IP(pkt);
      hdr_security_packet* hdr = hdr_security_packet::access(pkt);
      // Set the 'ret' field to 0, so the receiving node
      // knows that it has to generate an acknowledge packet
      hdr->ret = 0;
      hdr->seq = seq++;
      hdr->type = 1;
      //hdr->original_source = here_.addr_;
      iph->daddr() = atoi(argv[3]);
      // Store the current time in the 'send_time' field
      hdr->send_time = Scheduler::instance().clock();
      // copy date to be sent to header
      strcpy(hdr->data, argv[2]);
      //----------------hashing------------------------
      unsigned int hashvalue = hashing(hdr->data,(unsigned int)strlen(hdr->data));
      printf("Node %d send Node %d message \"%s\" with hashing %d at time = %3.3f\n",here_.addr_,iph->daddr(),hdr->data,hashvalue,hdr->send_time);
      // ---------- encrypt the data ---------------
      //int key = here_.addr_;
      //encrypt(hdr->data, key);
      char hash_arr[128];
      sprintf(hash_arr,"%d",hashvalue);
      
      //Encrypt_with_PK(&hdr->BIGD_Hash,hash_arr,(int)iph->dst_.addr_);
      //Encrypt_with_SK(&hdr->BIGD_Hash,hash_arr,(int)iph->dst_.addr_);
      
      //-----------------------------------
      // Send the packet
      send(pkt, 0);
      // return TCL_OK, so the calling function knows that
      // the command has been processed
      
      
      return (TCL_OK);    
    }    
    else if (strcmp(argv[1], "broadcast") == 0) 
    {
     
      Packet* pkt = allocpkt();
      hdr_security_packet* hdr = hdr_security_packet::access(pkt);
      hdr_ip* iph = HDR_IP(pkt);
      iph->daddr() = IP_BROADCAST;
      hdr->ret = 0;
      hdr->seq = seq++;
      hdr->type = 5;
      //hdr->original_source = here_.addr_;
      hdr->send_time = Scheduler::instance().clock();
      strcpy(hdr->data, argv[2]);
      unsigned int hashvalue = hashing(hdr->data,(unsigned int)strlen(hdr->data));
      printf("Line 128: Node %d sent Broadcast Message %s with hashing %d\n",here_.addr_, hdr->data, hashvalue);
      
      char hash_arr[128];
      sprintf(hash_arr,"%d",hashvalue);
      
      //Encrypt_with_PK(&hdr->BIGD_Hash,hash_arr,(int)iph->dst_.addr_);
      //Encrypt_with_SK(&hdr->BIGD_Hash,hash_arr,(int)iph->dst_.addr_);
      
      send(pkt, 0);
      
      return (TCL_OK);
    }

  }
  
  // If the command hasn't been processed by SecurityAgent()::command,
  // call the command() function for the base class
  return (Agent::command(argc, argv));
}

void Security_packetAgent::Encrypt_with_SK(BIGD *cipher, char in[],int Node_ID)
{ 
	
	RSA *R = new RSA ();	
	
	char data[600];
	char SK[2][300];
	char filename [64];
	sprintf(filename,"Node_%d_SK.txt",Node_ID);
	ifstream SK_File (filename);
	// if open, key was generated previously
	if (SK_File.is_open())
	{
		int i=0;
		while (!SK_File.eof())
		{
		  SK_File >> data[i];
		  i++;
		}
		SK_File.close();
		data[i-1] = '\0';
		int j,h;
		for(j=0,h=0,i=0;i<strlen(data);i++,h++)
		{
		 if(data[i]!=',')
		 {
			SK[j][h] = data[i];
		 }
		 else
		 {
			SK[j][h] = '\0';
			j++;
			h=-1;
		 }
	    }
		
		SK[j][h] = '\0';
		BIGD n = bdNew();
	    BIGD d = bdNew();
		bdConvFromHex(n,SK[0]);
		bdConvFromHex(d,SK[1]);
		BIGD c = bdNew();
		c = R->encryption(in, n, d);
		
		//R->clean_up();
		*cipher = c;
	}
	
	else   // file not exist. need to generate public and private keys and save them in PK,SK files.
	{
		BIGD n = bdNew();
	    BIGD d = bdNew();
		BIGD p = bdNew();
		BIGD q = bdNew();
		BIGD e = bdNew();
		BIGD dP= bdNew();
		BIGD dQ= bdNew();
		BIGD qInv= bdNew();
		
		int res = R->generateRSAKey(&n,&e,&d,&p,&q,&dP,&dQ,&qInv);
		if (res != 0)
		{
			printf("\n*** Failed to generate RSA key! ***\n");
			R->clean_up();
		}

		// save n,e in PK file
		sprintf(filename,"Node_%d_PK.txt",Node_ID);
		ofstream PK_File;
		PK_File.open (filename);
		char* x1;
		int num_chars = bdConvToHex(n, NULL, 0);
		x1 = (char *)malloc(num_chars+1);  
		num_chars = bdConvToHex(n, x1, num_chars+1);
		x1[num_chars+1]='\0';
		PK_File << x1 << ',';
		num_chars = bdConvToHex(e, NULL, 0);
		x1 = (char *)malloc(num_chars+1);  
		num_chars = bdConvToHex(e, x1, num_chars+1);
		x1[num_chars+1]='\0';
		PK_File << x1 << endl;
		PK_File.close();
		
		// save p,q,dP,dQ,qInv in SK_CRT file
		sprintf(filename,"Node_%d_SK_CRT.txt",Node_ID);
		ofstream SK_File_CRT;
		SK_File_CRT.open (filename);
		num_chars = bdConvToHex(p, NULL, 0);
		x1 = (char *)malloc(num_chars+1); 
		num_chars = bdConvToHex(p, x1, num_chars+1);
		x1[num_chars+1]='\0';
		SK_File_CRT << x1 << ',';
		
		num_chars = bdConvToHex(q, NULL, 0);
		x1 = (char *)malloc(num_chars+1); 
		num_chars = bdConvToHex(q, x1, num_chars+1);
		x1[num_chars+1]='\0';
		SK_File_CRT << x1 << ',';
		
		num_chars = bdConvToHex(dP, NULL, 0);
		x1 = (char *)malloc(num_chars+1); 
		num_chars = bdConvToHex(dP, x1, num_chars+1);
		x1[num_chars+1]='\0';
		SK_File_CRT << x1 << ',';
		
		num_chars = bdConvToHex(dQ, NULL, 0);
		x1 = (char *)malloc(num_chars+1); 
		num_chars = bdConvToHex(dQ, x1, num_chars+1);
		x1[num_chars+1]='\0';
		SK_File_CRT << x1 << ',';
		
		num_chars = bdConvToHex(qInv, NULL, 0);
		x1 = (char *)malloc(num_chars+1); 
		num_chars = bdConvToHex(qInv, x1, num_chars+1);
		x1[num_chars+1]='\0';
		SK_File_CRT << x1 <<endl;
		
		SK_File_CRT.close();
		
		// Save n,d in SK file
		sprintf(filename,"Node_%d_SK.txt",Node_ID);
		ofstream SK_File2;
		SK_File2.open (filename);
		num_chars = bdConvToHex(n, NULL, 0);
		x1 = (char *)malloc(num_chars+1); 
		num_chars = bdConvToHex(n, x1, num_chars+1);
		x1[num_chars+1]='\0';
		SK_File2 << x1 << ',';

		num_chars = bdConvToHex(d, NULL, 0);
		x1 = (char *)malloc(num_chars+1); 
		num_chars = bdConvToHex(d, x1, num_chars+1);
		x1[num_chars+1]='\0';
		SK_File2 << x1 <<endl;
		SK_File2.close();
		BIGD c = bdNew();
		c = R->encryption(in, n, d);
		*cipher = c;
	}
}

bool Security_packetAgent::Decryption_with_PK(char out[], BIGD cipher, int Node_ID)
{
	RSA *R = new RSA();	
	char data[600];
	char PK[2][300];
	char filename [64];
	sprintf(filename,"Node_%d_PK.txt",Node_ID);
	ifstream PK_File (filename);
	// if open, key was generated previously
	if (PK_File.is_open())
	{
		int i=0;
		while (!PK_File.eof())
		{
		  PK_File >> data[i];
		  i++;
		}
		PK_File.close();
		data[i-1] = '\0';
		int j,h;
		for(j=0,h=0,i=0;i<strlen(data);i++,h++)
		{
		 if(data[i]!=',')
		 {
			PK[j][h] = data[i];
		 }
		 else
		 {
			PK[j][h] = '\0';
			j++;
			h=-1;
		 }
	    }
		
		PK[j][h] = '\0';
		BIGD nn = bdNew();
	    BIGD ee = bdNew();
		bdConvFromHex(nn,PK[0]);
		bdConvFromHex(ee,PK[1]);
		//bdPrintHex("Cipher is = ", cipher, "\n");
		//strcpy(out , R->decryption(cipher,ee,nn));
		char out2[200];
		R->decryption(out2, cipher,ee,nn);
		strcpy(out, out2);
		return 1;
	}
	else 
	{
		return 0;
	}
}

void Security_packetAgent::Decryption_with_PK2(char out[], BIGD cipher, char PK_n[], char PK_e[])
{
	RSA *R = new RSA();	
	BIGD nn = bdNew();
	BIGD ee = bdNew();
	bdConvFromHex(nn,PK_n);
	bdConvFromHex(ee,PK_e);
	char out2[200];
	R->decryption(out2, cipher,ee,nn);
	strcpy(out, out2);
}

void Security_packetAgent::Encrypt_with_PK(BIGD *cipher, char in[], int Node_ID)
{ 
	
	RSA *R = new RSA ();	
	
	char data[600];
	char PK[2][300];
	char filename [64];
	sprintf(filename,"Node_%d_PK.txt",Node_ID);
	ifstream PK_File (filename);
	// if open, key was generated previously
	if (PK_File.is_open())
	{
		int i=0;
		while (!PK_File.eof())
		{
		  PK_File >> data[i];
		  i++;
		}
		PK_File.close();
		data[i-1] = '\0';
		int j,h;
		for(j=0,h=0,i=0;i<strlen(data);i++,h++)
		{
		 if(data[i]!=',')
		 {
			PK[j][h] = data[i];
		 }
		 else
		 {
			PK[j][h] = '\0';
			j++;
			h=-1;
		 }
	    }
		
		PK[j][h] = '\0';
		BIGD nn = bdNew();
	    BIGD ee = bdNew();
		bdConvFromHex(nn,PK[0]);
		bdConvFromHex(ee,PK[1]);
		BIGD c = bdNew();
		c = R->encryption(in, nn, ee);
		//R->clean_up();
		*cipher = c;
	}
	
	else   // file not exist. need to generate public and private keys and save them in PK,SK files.
	{
		BIGD n = bdNew();
	    BIGD d = bdNew();
		BIGD p = bdNew();
		BIGD q = bdNew();
		BIGD e = bdNew();
		BIGD dP= bdNew();
		BIGD dQ= bdNew();
		BIGD qInv= bdNew();
		
		int res = R->generateRSAKey(&n,&e,&d,&p,&q,&dP,&dQ,&qInv);
		if (res != 0)
		{
			printf("\n*** Failed to generate RSA key! ***\n");
			R->clean_up();
		}

		// save n,e in PK file
		sprintf(filename,"Node_%d_PK.txt",Node_ID);
		ofstream PK_File;
		PK_File.open (filename);
		char* x1;
		int num_chars = bdConvToHex(n, NULL, 0);
		x1 = (char *)malloc(num_chars+1);  
		num_chars = bdConvToHex(n, x1, num_chars+1);
		x1[num_chars+1]='\0';
		PK_File << x1 << ',';
		num_chars = bdConvToHex(e, NULL, 0);
		x1 = (char *)malloc(num_chars+1);  
		num_chars = bdConvToHex(e, x1, num_chars+1);
		x1[num_chars+1]='\0';
		PK_File << x1 << endl;
		PK_File.close();
		
		// save p,q,dP,dQ,qInv in SK_CRT file
		sprintf(filename,"Node_%d_SK_CRT.txt",Node_ID);
		ofstream SK_File_CRT;
		SK_File_CRT.open (filename);
		num_chars = bdConvToHex(p, NULL, 0);
		x1 = (char *)malloc(num_chars+1); 
		num_chars = bdConvToHex(p, x1, num_chars+1);
		x1[num_chars+1]='\0';
		SK_File_CRT << x1 << ',';
		
		num_chars = bdConvToHex(q, NULL, 0);
		x1 = (char *)malloc(num_chars+1); 
		num_chars = bdConvToHex(q, x1, num_chars+1);
		x1[num_chars+1]='\0';
		SK_File_CRT << x1 << ',';
		
		num_chars = bdConvToHex(dP, NULL, 0);
		x1 = (char *)malloc(num_chars+1); 
		num_chars = bdConvToHex(dP, x1, num_chars+1);
		x1[num_chars+1]='\0';
		SK_File_CRT << x1 << ',';
		
		num_chars = bdConvToHex(dQ, NULL, 0);
		x1 = (char *)malloc(num_chars+1); 
		num_chars = bdConvToHex(dQ, x1, num_chars+1);
		x1[num_chars+1]='\0';
		SK_File_CRT << x1 << ',';
		
		num_chars = bdConvToHex(qInv, NULL, 0);
		x1 = (char *)malloc(num_chars+1); 
		num_chars = bdConvToHex(qInv, x1, num_chars+1);
		x1[num_chars+1]='\0';
		SK_File_CRT << x1 <<endl;
		
		SK_File_CRT.close();
		
		// Save n,d in SK file
		sprintf(filename,"Node_%d_SK.txt",Node_ID);
		ofstream SK_File2;
		SK_File2.open (filename);
		num_chars = bdConvToHex(n, NULL, 0);
		x1 = (char *)malloc(num_chars+1); 
		num_chars = bdConvToHex(n, x1, num_chars+1);
		x1[num_chars+1]='\0';
		SK_File2 << x1 << ',';

		num_chars = bdConvToHex(d, NULL, 0);
		x1 = (char *)malloc(num_chars+1); 
		num_chars = bdConvToHex(d, x1, num_chars+1);
		x1[num_chars+1]='\0';
		SK_File2 << x1 <<endl;
		SK_File2.close();
		
		BIGD c = bdNew();
		c = R->encryption(in, n, e);
		*cipher = c;
	}
}

void Security_packetAgent::Encrypt_with_PK2(BIGD* cipher, char in[], char PKn[], char PKe[])
{
	RSA *R = new RSA ();
	BIGD n = bdNew();
	BIGD e = bdNew();
	BIGD c = bdNew();
	bdConvFromHex(n,PKn);
    bdConvFromHex(e,PKe);
	c = R->encryption(in, n, e);
	*cipher = c;
}

void Security_packetAgent::Get_RSU_Public_Key(char PK_n[], char PK_e[], int Node_ID)
{
	RSA *R = new RSA ();	
	
	char data[600];
	char PK[2][300];
	char filename [64];
	sprintf(filename,"Node_%d_PK.txt",Node_ID);
	ifstream PK_File (filename);
	if (PK_File.is_open())
	{
		int i=0;
		while (!PK_File.eof())
		{
		  PK_File >> data[i];
		  i++;
		}
		PK_File.close();
		data[i-1] = '\0';
		int j,h;
		for(j=0,h=0,i=0;i<strlen(data);i++,h++)
		{
		 if(data[i]!=',')
		 {
			PK[j][h] = data[i];
		 }
		 else
		 {
			PK[j][h] = '\0';
			j++;
			h=-1;
		 }
	    }
		
		PK[j][h] = '\0';
		
		strcpy(PK_n,PK[0]);
		strcpy(PK_e,PK[1]);
	}
	
	else   // file not exist. need to generate public and private keys and save them in PK,SK files.
	{
		BIGD n = bdNew();
	    BIGD d = bdNew();
		BIGD p = bdNew();
		BIGD q = bdNew();
		BIGD e = bdNew();
		BIGD dP= bdNew();
		BIGD dQ= bdNew();
		BIGD qInv= bdNew();
		
		int res = R->generateRSAKey(&n,&e,&d,&p,&q,&dP,&dQ,&qInv);
		if (res != 0)
		{
			printf("\n*** Failed to generate RSA key! ***\n");
			R->clean_up();
		}

		// save n,e in PK file
		sprintf(filename,"Node_%d_PK.txt",Node_ID);
		ofstream PK_File;
		PK_File.open (filename);
		char* x1;
		int num_chars = bdConvToHex(n, NULL, 0);
		x1 = (char *)malloc(num_chars+1);  
		num_chars = bdConvToHex(n, x1, num_chars+1);
		x1[num_chars+1]='\0';
		PK_File << x1 << ',';
		strcpy(PK_n,x1);
		num_chars = bdConvToHex(e, NULL, 0);
		x1 = (char *)malloc(num_chars+1);  
		num_chars = bdConvToHex(e, x1, num_chars+1);
		x1[num_chars+1]='\0';
		PK_File << x1 << endl;
		strcpy(PK_e,x1);
		PK_File.close();
		
		// save p,q,dP,dQ,qInv in SK_CRT file
		sprintf(filename,"Node_%d_SK_CRT.txt",Node_ID);
		ofstream SK_File_CRT;
		SK_File_CRT.open (filename);
		num_chars = bdConvToHex(p, NULL, 0);
		x1 = (char *)malloc(num_chars+1); 
		num_chars = bdConvToHex(p, x1, num_chars+1);
		x1[num_chars+1]='\0';
		SK_File_CRT << x1 << ',';
		
		num_chars = bdConvToHex(q, NULL, 0);
		x1 = (char *)malloc(num_chars+1); 
		num_chars = bdConvToHex(q, x1, num_chars+1);
		x1[num_chars+1]='\0';
		SK_File_CRT << x1 << ',';
		
		num_chars = bdConvToHex(dP, NULL, 0);
		x1 = (char *)malloc(num_chars+1); 
		num_chars = bdConvToHex(dP, x1, num_chars+1);
		x1[num_chars+1]='\0';
		SK_File_CRT << x1 << ',';
		
		num_chars = bdConvToHex(dQ, NULL, 0);
		x1 = (char *)malloc(num_chars+1); 
		num_chars = bdConvToHex(dQ, x1, num_chars+1);
		x1[num_chars+1]='\0';
		SK_File_CRT << x1 << ',';
		
		num_chars = bdConvToHex(qInv, NULL, 0);
		x1 = (char *)malloc(num_chars+1); 
		num_chars = bdConvToHex(qInv, x1, num_chars+1);
		x1[num_chars+1]='\0';
		SK_File_CRT << x1 <<endl;
		
		SK_File_CRT.close();
		
		// Save n,d in SK file
		sprintf(filename,"Node_%d_SK.txt",Node_ID);
		ofstream SK_File2;
		SK_File2.open (filename);
		num_chars = bdConvToHex(n, NULL, 0);
		x1 = (char *)malloc(num_chars+1); 
		num_chars = bdConvToHex(n, x1, num_chars+1);
		x1[num_chars+1]='\0';
		SK_File2 << x1 << ',';

		num_chars = bdConvToHex(d, NULL, 0);
		x1 = (char *)malloc(num_chars+1); 
		num_chars = bdConvToHex(d, x1, num_chars+1);
		x1[num_chars+1]='\0';
		SK_File2 << x1 <<endl;
		SK_File2.close();
	}
}

void Security_packetAgent::Get_Group_PK(char PK_n[], char PK_e[], int Node_ID)
{
	RSA *R = new RSA ();	
	
	char data[600];
	char PK[2][300];
	char filename [64];
	sprintf(filename,"RSU_%d_Group_PK.txt",Node_ID);
	ifstream PK_File (filename);
	if (PK_File.is_open())
	{
		int i=0;
		while (!PK_File.eof())
		{
		  PK_File >> data[i];
		  i++;
		}
		PK_File.close();
		data[i-1] = '\0';
		int j,h;
		for(j=0,h=0,i=0;i<strlen(data);i++,h++)
		{
		 if(data[i]!=',')
		 {
			PK[j][h] = data[i];
		 }
		 else
		 {
			PK[j][h] = '\0';
			j++;
			h=-1;
		 }
	    }
		
		PK[j][h] = '\0';
		
		strcpy(PK_n,PK[0]);
		strcpy(PK_e,PK[1]);
	}
	
	else   // file not exist. need to generate public and private keys and save them in PK,SK files.
	{
		BIGD n = bdNew();
	    BIGD d = bdNew();
		BIGD p = bdNew();
		BIGD q = bdNew();
		BIGD e = bdNew();
		BIGD dP= bdNew();
		BIGD dQ= bdNew();
		BIGD qInv= bdNew();
		
		int res = R->generateRSAKey(&n,&e,&d,&p,&q,&dP,&dQ,&qInv);
		if (res != 0)
		{
			printf("\n*** Failed to generate RSA key! ***\n");
			R->clean_up();
		}

		// save n,e in PK file
		sprintf(filename,"RSU_%d_Group_PK.txt",Node_ID);
		ofstream PK_File;
		PK_File.open (filename);
		char* x1;
		int num_chars = bdConvToHex(n, NULL, 0);
		x1 = (char *)malloc(num_chars+1);  
		num_chars = bdConvToHex(n, x1, num_chars+1);
		x1[num_chars+1]='\0';
		PK_File << x1 << ',';
		strcpy(PK_n,x1);
		num_chars = bdConvToHex(e, NULL, 0);
		x1 = (char *)malloc(num_chars+1);  
		num_chars = bdConvToHex(e, x1, num_chars+1);
		x1[num_chars+1]='\0';
		PK_File << x1 << endl;
		strcpy(PK_e,x1);
		PK_File.close();
		
		// save p,q,dP,dQ,qInv in SK_CRT file
		sprintf(filename,"RSU_%d_Group_SK_CRT.txt",Node_ID);
		ofstream SK_File_CRT;
		SK_File_CRT.open (filename);
		num_chars = bdConvToHex(p, NULL, 0);
		x1 = (char *)malloc(num_chars+1); 
		num_chars = bdConvToHex(p, x1, num_chars+1);
		x1[num_chars+1]='\0';
		SK_File_CRT << x1 << ',';
		
		num_chars = bdConvToHex(q, NULL, 0);
		x1 = (char *)malloc(num_chars+1); 
		num_chars = bdConvToHex(q, x1, num_chars+1);
		x1[num_chars+1]='\0';
		SK_File_CRT << x1 << ',';
		
		num_chars = bdConvToHex(dP, NULL, 0);
		x1 = (char *)malloc(num_chars+1); 
		num_chars = bdConvToHex(dP, x1, num_chars+1);
		x1[num_chars+1]='\0';
		SK_File_CRT << x1 << ',';
		
		num_chars = bdConvToHex(dQ, NULL, 0);
		x1 = (char *)malloc(num_chars+1); 
		num_chars = bdConvToHex(dQ, x1, num_chars+1);
		x1[num_chars+1]='\0';
		SK_File_CRT << x1 << ',';
		
		num_chars = bdConvToHex(qInv, NULL, 0);
		x1 = (char *)malloc(num_chars+1); 
		num_chars = bdConvToHex(qInv, x1, num_chars+1);
		x1[num_chars+1]='\0';
		SK_File_CRT << x1 <<endl;
		
		SK_File_CRT.close();
		
		// Save n,d in SK file
		sprintf(filename,"RSU_%d_Group_SK.txt",Node_ID);
		ofstream SK_File2;
		SK_File2.open (filename);
		num_chars = bdConvToHex(n, NULL, 0);
		x1 = (char *)malloc(num_chars+1); 
		num_chars = bdConvToHex(n, x1, num_chars+1);
		x1[num_chars+1]='\0';
		SK_File2 << x1 << ',';

		num_chars = bdConvToHex(d, NULL, 0);
		x1 = (char *)malloc(num_chars+1); 
		num_chars = bdConvToHex(d, x1, num_chars+1);
		x1[num_chars+1]='\0';
		SK_File2 << x1 <<endl;
		SK_File2.close();
			
	}
}

bool Security_packetAgent::Decryption_with_SK(char out[], BIGD cipher, int Node_ID)
{
	RSA *R = new RSA();	
	char data[600];
	char SK[2][300];
	char filename [64];
	sprintf(filename,"Node_%d_SK.txt",Node_ID);
	ifstream SK_File (filename);
	if (SK_File.is_open())
	{
		int i=0;
		while (!SK_File.eof())
		{
		  SK_File >> data[i];
		  i++;
		}
		SK_File.close();
		data[i-1] = '\0';
		int j,h;
		for(j=0,h=0,i=0;i<strlen(data);i++,h++)
		{
		 if(data[i]!=',')
		 {
			SK[j][h] = data[i];
		 }
		 else
		 {
			SK[j][h] = '\0';
			j++;
			h=-1;
		 }
	    }
		
		SK[j][h] = '\0';
		BIGD nn = bdNew();
	    BIGD dd = bdNew();
		bdConvFromHex(nn,SK[0]);
		bdConvFromHex(dd,SK[1]);
		char out2[200];
		R->decryption(out2, cipher,dd,nn);
		strcpy(out, out2);
		return 1;
	}
	else 
	{
		return 0;
	}
}

bool Security_packetAgent::Decryption_with_SK_CRT(char out[], BIGD cipher, int Node_ID)
{
	RSA *R = new RSA();	
	char data[1500];
	char SK[5][300];
	char filename [64];
	sprintf(filename,"Node_%d_SK_CRT.txt",Node_ID);
	ifstream SK_File (filename);
	// if open, key was generated previously
	if (SK_File.is_open())
	{
		int i=0;
		while (!SK_File.eof())
		{
		  SK_File >> data[i];
		  i++;
		}
		SK_File.close();
		data[i-1] = '\0';
		int j,h;
		for(j=0,h=0,i=0;i<strlen(data);i++,h++)
		{
		 if(data[i]!=',')
		 {
			SK[j][h] = data[i];
		 }
		 else
		 {
			SK[j][h] = '\0';
			j++;
			h=-1;
		 }
	    }
		
		SK[j][h] = '\0';
		BIGD p = bdNew();
	    BIGD q = bdNew();
		BIGD dP = bdNew();
		BIGD dQ = bdNew();
		BIGD qInv = bdNew();
		bdConvFromHex(p,SK[0]);
		bdConvFromHex(q,SK[1]);
		bdConvFromHex(dP,SK[2]);
		bdConvFromHex(dQ,SK[3]);
		bdConvFromHex(qInv,SK[4]);
		//bdPrintHex("Cipher is = ", cipher, "\n");
		char out2[200];
		R->decryptionCRT(out2,cipher,p,q,dP,dQ,qInv);
		strcpy(out, out2);
		return 1;
	}
	else 
	{
		return 0;
	}
}

void Security_packetAgent::Encrypt_with_Group_SK(BIGD* cipher, char in[],int Node_ID)
{
	
	RSA *R = new RSA ();	
	
	char data[600];
	char SK[2][300];
	char filename [64];
	sprintf(filename,"RSU_%d_Group_SK.txt",Node_ID);
	ifstream SK_File (filename);
	int i=0;
	while (!SK_File.eof())
	{
	  SK_File >> data[i];
	  i++;
	}
	SK_File.close();
	data[i-1] = '\0';
	int j,h;
	for(j=0,h=0,i=0;i<strlen(data);i++,h++)
	{
	 if(data[i]!=',')
	 {
		SK[j][h] = data[i];
	 }
	 else
	 {
		SK[j][h] = '\0';
		j++;
		h=-1;
	 }
    }
	SK[j][h] = '\0';
	BIGD n = bdNew();
    BIGD d = bdNew();
	bdConvFromHex(n,SK[0]);
	bdConvFromHex(d,SK[1]);
	BIGD c = bdNew();
	c = R->encryption(in, n, d);
	*cipher = c;	
}

void Security_packetAgent::Encrypt_with_Symmetric_Key(BIGD* cipher, char in[], BIGD symmetric_key)
{
	BIGD data = bdNew();
	BIGD c = bdNew();
	bdConvFromOctets(data,(unsigned char *)in,strlen(in));
	//bdConvFromHex(data,in);
	bdXorBits(c,data,symmetric_key);
	*cipher = c;
}

void Security_packetAgent::Decrypt_with_Symmetric_Key(char out[], BIGD cipher, BIGD symmetric_key)
{
	char x1[1024];
	BIGD data = bdNew();
	bdXorBits(data,cipher,symmetric_key);
	Convert_From_BIGD_to_char(x1,data);
	
	//~ char* x1;
	//~ int num_chars = bdConvToHex(data, NULL, 0);
	//~ x1 = (char *)malloc(num_chars+1);  // NB add one extra
	//~ num_chars = bdConvToHex(data, x1, num_chars+1);
	//~ x1[num_chars+1]='\0';
	
	strcpy(out,x1);
}


void Security_packetAgent::Save_Delay(double d)
{ 
	char filename [64];
	sprintf(filename,"Total_Delay.txt");
	ofstream RSU_Info_File;
	RSU_Info_File.open (filename, std::ios_base::app);
	char dd[10];
	sprintf(dd,"%.7f",d);
	RSU_Info_File << dd << ',';
	RSU_Info_File.close();
}

void Security_packetAgent::Save_Rece_Reg_Rep(double d)
{ 
	char filename [64];
	sprintf(filename,"Total_Reg_Rep.txt");
	ofstream RSU_Info_File;
	RSU_Info_File.open (filename, std::ios_base::app);
	char dd[10];
	sprintf(dd,"%.7f",d);
	RSU_Info_File << dd << ',';
	RSU_Info_File.close();
}

void Security_packetAgent::Save_Reg_Received(double d)
{ 
	char filename [64];
	sprintf(filename,"Total_Reg_Received.txt");
	ofstream RSU_Info_File;
	RSU_Info_File.open (filename, std::ios_base::app);
	char dd[10];
	sprintf(dd,"%.7f",d);
	RSU_Info_File << dd << ',';
	RSU_Info_File.close();
}

void Security_packetAgent::Save_Send_Reg(double d)
{ 
	char filename [64];
	sprintf(filename,"Total_Send_Reg.txt");
	ofstream RSU_Info_File;
	RSU_Info_File.open (filename, std::ios_base::app);
	char dd[10];
	sprintf(dd,"%.7f",d);
	RSU_Info_File << dd << ',';
	RSU_Info_File.close();
}

void Security_packetAgent::Save_Security_Delay(double d)
{ 
	char filename [64];
	sprintf(filename,"Security_Delay.txt");
	ofstream RSU_Info_File;
	RSU_Info_File.open (filename, std::ios_base::app);
	char dd[10];
	sprintf(dd,"%.7f",d);
	RSU_Info_File << dd << ',';
	RSU_Info_File.close();
}

void Security_packetAgent::Save_RSU_Info(char Info[], int Vehicle_ID)
{ 
	char filename [64];
	sprintf(filename,"Vehicle_%d_RSU_Info.txt",Vehicle_ID);
	remove(filename);
	ofstream RSU_Info_File;
	RSU_Info_File.open (filename);
	RSU_Info_File << Info << endl;
	RSU_Info_File.close();
}

bool Security_packetAgent::Get_RSU_Info(char RSU_Info[], int Vehicle_ID)
{
	char data[1000];
	char filename [64];
	sprintf(filename,"Vehicle_%d_RSU_Info.txt",Vehicle_ID);
	ifstream Info_file (filename);
	if (Info_file.is_open())
	{
		int i=0;
		while (!Info_file.eof())
		{
		  Info_file >> data[i];
		  i++;
		}
		data[i-1] = '\0';
		Info_file.close();
		strcpy(RSU_Info,data);
		return 1;
	}
	else
	{
		return 0;
	}	
}

void Security_packetAgent::Save_Symmetric_Key(BIGD Symmetric_key, int Vehicle_ID, int RSU_ID)
{ 
	char filename [64];
	sprintf(filename,"Vehicle_%d_RSU_%d_Symmetric_Key.txt",Vehicle_ID,RSU_ID);
	remove(filename);
	ofstream Symmetric_File;
	Symmetric_File.open (filename);
	
	char* x1;
	int num_chars = bdConvToHex(Symmetric_key, NULL, 0);
	x1 = (char *)malloc(num_chars+1);  
	num_chars = bdConvToHex(Symmetric_key, x1, num_chars+1);
	x1[num_chars+1]='\0';
	Symmetric_File << x1 << endl;
	
	Symmetric_File.close();
	
}

bool Security_packetAgent::Read_Symmetric_Key(BIGD* Symmetric_key, int Vehicle_ID, int RSU_ID)
{
	char data[1000];
	char filename [64];
	sprintf(filename,"Vehicle_%d_RSU_%d_Symmetric_Key.txt",Vehicle_ID,RSU_ID);
	ifstream Symmetric_File (filename);
	if (Symmetric_File.is_open())
	{
		int i=0;
		while (!Symmetric_File.eof())
		{
		  Symmetric_File >> data[i];
		  i++;
		}
		data[i-1] = '\0';
		Symmetric_File.close();
		
		bdConvFromHex(*Symmetric_key,data);
		return 1;

	}
	else
	{
		return 0;
	}	
}

void Security_packetAgent::CESAR_encrypt(char out[], int key)
{ 
	int i=0;
	for (i=0;i<strlen(out);i++)
	{
		out[i]=(out[i]+key)%128;
	}
}
	
void Security_packetAgent::CESAR_decryption(char out[], int key)
{ 
	int i=0;
		for (i=0;i<strlen(out);i++)
	{
		out[i]=(out[i]-key)%128;
	}
	
}

unsigned int Security_packetAgent::hashing(char value[], unsigned int len)
{
   char *word = value;
   unsigned int ret = 0; 
   unsigned int i;  
   for(i=0; i < len; i++)
   {
      int mod = i % 32;
      ret ^=(unsigned int) (word[i]) << mod;
      ret ^=(unsigned int) (word[i]) >> (32 - mod);
   }
   return ret;
}

void Security_packetAgent::SHA256_hash(char in[], char out[])
{
	std::string data_str(in);
	std::string data_hashed = sha256(data_str);
	
	char strarray[64];
	int i;
	for (i = 0; i < data_hashed.length(); i++)
		strarray[i] = data_hashed[i];

	strarray[i] = '\0';
	strcpy(out,strarray);
		
}

bool Security_packetAgent::Verify_hash(char received_hash[], char generated_hash[])
{
	if(generated_hash[0] == '0')
	{
		Remove_first_element(generated_hash);
	}
	
	if(received_hash[0] == '0')
	{
		Remove_first_element(received_hash);
	}
	
	if(strcmp (generated_hash,received_hash) == 0)
		return 1;
	else
	{
		printf("\n\ngenerated_hash = %s\nReceived_hash = %s",generated_hash,received_hash);
		return 0;
	}
}

void Security_packetAgent::Convert_From_BIGD_to_char(char out[], BIGD b)
{ 
	char str[600];
	char str2[600];
	int tt = (int)bdConvToOctets(b, (unsigned char *)str, 600);
	int i,j;
	for (i = 0; i < 600 && str[i] == 0x00; i++);
	int nchars = 600 - i ;
	memcpy(str2, &str[i], nchars);
	str2[nchars] = '\0';
	strcpy(out,str2);
	
}

void Security_packetAgent::Convert_From_char_to_BIGD(BIGD* b, char out[])
{
	BIGD c = bdNew();
	bdConvFromOctets(c,(unsigned char *)out,strlen(out)); // Convert String into BIGD
	*b = c;
}

float Security_packetAgent::Distance (float x1, float y1, float x2, float y2)
{
	float d1= pow(pow(x1-x2,2)+pow(y1-y2,2),0.5f);
	return d1;
}

int Security_packetAgent::PID_Gen(int ID)
{
	int PID;
	PID = ID + 200;
	return PID;
}

BIGD Security_packetAgent::Gen_Random_BIGD()
{
	BIGD a = bdNew();
	bdRandomSeeded(a, 256, NULL, 0, bdRandomOctets);
	return a;
}

void Security_packetAgent::Remove_first_element(char in[])
{
	char out[260];
	int len = strlen(in);
	int i;
	for (i = 0; i < len; ++i)
		out[i] = in[i + 1];
	out[i] = '\0';
	strcpy(in,out);
}

void Security_packetAgent::recv(Packet* pkt, Handler*)
{
  // Access the IP header for the received packet:
  hdr_ip* hdrip = hdr_ip::access(pkt);
  // Access the security packet header for the received packet:
  hdr_security_packet* hdr = hdr_security_packet::access(pkt);
  // check if in broadcast mode
  if ((u_int32_t)hdrip->daddr() == IP_BROADCAST) 
  {
    if (hdr->ret == 0)
    {
      if(hdr->type == 'a')  // here Vehicle send a registration message.
      {
		// here Receivers are RSUs
		if(here_.addr_ == 0 || here_.addr_ == 1)
		{
			Packet::free(pkt); 
			return;
		}
		clock_t start, finish;
		start = clock();		
		printf("\nNode(%d) received Beacon(%d) msg from Node(%d) at time = %0.4f\n", here_.addr_, hdr->Beacon_number, Scheduler::instance().clock());
		// Read RSU_PKn and RSU_PKe from hdr->data
		char RSU_PK[2][300]; //n = PK[0] , e = PK[1]
	    int i,j,h;
	    for(j=0,h=0,i=0;i<strlen(hdr->data);i++,h++)
		{
		 if(hdr->data[i]!=',')
		 {
			RSU_PK[j][h] = hdr->data[i];
		 }
		 else
		 {
			RSU_PK[j][h] = '\0';
			j++;
			h=-1;
		 }
	    }
	    RSU_PK[j][h] = '\0';	    	
	    
	    BIGD symmetric_key = bdNew();
	    char RSU_Info [1000];
	    int Info = Get_RSU_Info(RSU_Info, here_.addr_);
	    if(Info == 0) //First Connection with RSU
	    {
			symmetric_key = Gen_Random_BIGD(); 
			Save_Symmetric_Key(symmetric_key,here_.addr_,hdr->RSU_ID);
			
			Packet* pkt2 = allocpkt();
			hdr_ip* hdrip2 = hdr_ip::access(pkt2);
			hdr_security_packet* hdr2 = hdr_security_packet::access(pkt2);
			
			hdr2->seq = seq++;
			hdr2->type = 'b';
			hdr2->ret = 0;
			hdr2->send_time = Scheduler::instance().clock(); // Timestamp
			hdr2->RSU_ID = hdrip->src_.addr_; 
			hdrip2->dst_.addr_ = hdrip->src_.addr_; 
			MobileNode *iNode;
			iNode = (MobileNode *) (Node::get_node_by_address(here_.addr_));
			hdr2->x_pos = iNode->X();
			hdr2->y_pos = iNode->Y();
							
			// convert Symmetric_key from BIGD to char*
			int num_chars = bdConvToHex(symmetric_key, NULL, 0); 
			char* symmetric_key_str = (char *)malloc(num_chars+1);  
			num_chars = bdConvToHex(symmetric_key, symmetric_key_str, num_chars+1);
			symmetric_key_str[num_chars+1]='\0';
			
			//add (real_Id, symmetric_key) to data
			char data[1024];
			sprintf(data,"%d,%s",here_.addr_,symmetric_key_str); 
			
			//Encrypt data (Real ID, symmetric key) using RSU_PK
			BIGD encrypted_data = bdNew();
			Encrypt_with_PK2(&encrypted_data, data, RSU_PK[0], RSU_PK[1]); 
			
			// convert encrypted_data from BIGD to char*
			num_chars = bdConvToHex(encrypted_data, NULL, 0); 
			char* encrypted_data_str = (char *)malloc(num_chars+1);  
			num_chars = bdConvToHex(encrypted_data, encrypted_data_str, num_chars+1);
			encrypted_data_str[num_chars+1]='\0';
			
			//message contains the encrypted (Vehicle's ID + Symmetric key) and non-encrypted Vehicle's public key.
			sprintf(hdr2->data,"%s",encrypted_data_str); 
			
			int s = sizeof(hdr2->data);
			int Size = std::distance(hdr2->data, std::find(hdr2->data, hdr2->data + s, '\0'));
			printf("\nsize of Hdr->data = %d\n", Size);
			
			//Generate Digital Signature E( H(Vehicle_ID||Ts||Data) , Symmetric_key)
			char data_hashed[1000];
			sprintf(data,"%d%f%s",here_.addr_,hdr2->send_time,hdr2->data); 
			//printf("\nLine 1318: Data = %s",data);
			SHA256_hash(data,data_hashed);
			hdr2->Dig_Sig = bdNew();
			Encrypt_with_Symmetric_Key(&hdr2->Dig_Sig, data_hashed, symmetric_key);
			sprintf(RSU_Info,"%d,000,%f,%f", hdr->RSU_ID, hdr->x_pos, hdr->y_pos);
			Save_RSU_Info(RSU_Info,here_.addr_);
			finish = clock();
			double delay = (double)(finish - start) / CLOCKS_PER_SEC;
			Save_Delay(delay);
			printf("\nNode(%d) Send Reg msg to Node(%d) with delay = %.3f at time = %0.4\n", here_.addr_, hdrip->src_.addr_, delay, Scheduler::instance().clock());
			Save_Send_Reg(here_.addr_);
			Packet::free(pkt); 
			send(pkt2, 0);
	    }
	    else
	    {
			// Comparison between current distance and received distance. 
			char RSU_Info2[8][300]; 
			int i,j,h;
			for(j=0,h=0,i=0;i<strlen(RSU_Info);i++,h++)
			{
			  if(RSU_Info[i]!=',')
			  {
				RSU_Info2[j][h] = RSU_Info[i];
			  }
			  else
			  {
				RSU_Info2[j][h] = '\0';
				j++;
				h=-1;
			  }
			}
			RSU_Info2[j][h] = '\0';	
			if(atoi(RSU_Info2[0]) == hdr->RSU_ID)
			{
				Packet::free(pkt); 
				return;
			}
			MobileNode *iNode;
			iNode = (MobileNode *) (Node::get_node_by_address(here_.addr_));
			float x_current = atof(RSU_Info2[2]);
			float y_current = atof(RSU_Info2[3]);
			float d_received = Distance(iNode->X(), iNode->Y(), hdr->x_pos, hdr->y_pos);
			float d_current = Distance (iNode->X(), iNode->Y(), x_current, y_current);
			int current_ID = atoi(RSU_Info2[0]);
			//~ printf("\nNode(%d) at Distance from current(%d) = %.3f", here_.addr_, current_ID, d_current);
			//~ printf("\nNode(%d) at Distance from received(%d) = %.3f\n", here_.addr_, hdrip->src_.addr_, d_received);
			if(d_received < d_current)
			{
				Packet* pkt2 = allocpkt();
				hdr_ip* hdrip2 = hdr_ip::access(pkt2);
				hdr_security_packet* hdr2 = hdr_security_packet::access(pkt2);
				
				hdr2->seq = seq++;
				hdr2->type = 'b';
				hdr2->ret = 0;
				hdr2->send_time = Scheduler::instance().clock(); // Timestamp
				hdr2->RSU_ID = hdrip->src_.addr_; 
				hdrip2->dst_.addr_ = hdrip->src_.addr_; 
				
				hdr2->x_pos = iNode->X();
				hdr2->y_pos = iNode->Y();
				
				symmetric_key = Gen_Random_BIGD(); 
				//Save_Symmetric_Key(symmetric_key,here_.addr_);
				Save_Symmetric_Key(symmetric_key,here_.addr_,hdr->RSU_ID);								
				// convert Symmetric_key from BIGD to char*
				int num_chars = bdConvToHex(symmetric_key, NULL, 0); 
				char* symmetric_key_str = (char *)malloc(num_chars+1);  
				num_chars = bdConvToHex(symmetric_key, symmetric_key_str, num_chars+1);
				symmetric_key_str[num_chars+1]='\0';
				
				//add (real_Id, symmetric_key) to data
				char data[1024];
				sprintf(data,"%d,%s",here_.addr_,symmetric_key_str); 
				
				//Encrypt data (Real ID, symmetric key) using RSU_PK
				BIGD encrypted_data = bdNew();
				Encrypt_with_PK2(&encrypted_data, data, RSU_PK[0], RSU_PK[1]); 
				
				// convert encrypted_data from BIGD to char*
				num_chars = bdConvToHex(encrypted_data, NULL, 0); 
				char* encrypted_data_str = (char *)malloc(num_chars+1);  
				num_chars = bdConvToHex(encrypted_data, encrypted_data_str, num_chars+1);
				encrypted_data_str[num_chars+1]='\0';
				
				//message contains the encrypted (Vehicle's ID + Symmetric key) and non-encrypted Vehicle's public key.
				sprintf(hdr2->data,"%s",encrypted_data_str); 
				
				//Generate Digital Signature E( H(Vehicle_ID||Ts||Data) , Symmetric_key)
				char data_hashed[1000];
				sprintf(data,"%d%f%s",here_.addr_,hdr2->send_time,hdr2->data); 
				//printf("\nLine 1318: Data = %s",data);
				SHA256_hash(data,data_hashed);
				hdr2->Dig_Sig = bdNew();
				Encrypt_with_Symmetric_Key(&hdr2->Dig_Sig, data_hashed, symmetric_key);
				sprintf(RSU_Info,"%d,000,%f,%f", hdr->RSU_ID, hdr->x_pos, hdr->y_pos);
				Save_RSU_Info(RSU_Info,here_.addr_);
				finish = clock();
				double delay = (double)(finish - start) / CLOCKS_PER_SEC;
				Save_Delay(delay);
				printf("\nNode(%d) Send Reg msg (Handoff) to Node(%d) with delay %.3f\n", here_.addr_, hdrip->src_.addr_, delay);
				Packet::free(pkt); 
				send(pkt2, 0);
			}
		}
		    
	    return;		
	  }
	  else if (hdr->type == 'e') // here Vehicles deals with the received Broadcasted message
	  {
		  clock_t start, finish;
		  start = clock();
		  
		char RSU_Data[2048];
		int res = Get_RSU_Info(RSU_Data,here_.addr_);
		if(res != 1)
		{
		  //printf("\n\n*** Line 94:Node(%d) Can't open RSU_Info file ***\n\n", here_.addr_);
		  Packet::free(pkt); 
		  return;		
		}
		
		//[0]= RSU_ID, [1]= PID, [2]= x_pos, [3]= y_pos
		//[4]= RSU_PKn, [5]= RSU_PKe, [6]= G_PKn,[7]= G_PKe 
		char RSU_Info[8][300]; 
		int i,j,h;
		for(j=0,h=0,i=0;i<strlen(RSU_Data);i++,h++)
		{
		  if(RSU_Data[i]!=',')
		  {
			RSU_Info[j][h] = RSU_Data[i];
		  }
		  else
		  {
			RSU_Info[j][h] = '\0';
			j++;
			h=-1;
		  }
		}
		RSU_Info[j][h] = '\0';	  
		
		if(atoi(RSU_Info[0]) == hdr->RSU_ID)
		{
			char data[1024];
			char Decrypted_Sig[256];
			char generated_hash[256];
			char Decrypted_Received_Data[1024];
					
			Decryption_with_PK2(Decrypted_Sig, hdr->Dig_Sig, RSU_Info[4], RSU_Info[5]);
						
			BIGD Received_Data = bdNew();
			bdConvFromHex(Received_Data, hdr->data);
			Decryption_with_PK2(Decrypted_Received_Data, Received_Data, RSU_Info[6], RSU_Info[7]);
			sprintf(data,"%d%f%s",hdr->RSU_ID,hdr->send_time,Decrypted_Received_Data);
			SHA256_hash(data, generated_hash);
			
			int V = Verify_hash(generated_hash,Decrypted_Sig);
			
			if(V == 1)
			{
				printf("Line 1409: Node(%d) received from Node(%d) an Autheticated Message = %s\n",here_.addr_, hdrip->src_.addr_,Decrypted_Received_Data);	
			}
			else
			{
				printf("\n\nLine 1405: Node(%d) received Not Autheticated Message from Node(%d)",here_.addr_, hdrip->src_.addr_);	
				Packet::free(pkt); 
				return;
			}
			
			finish = clock();
			double delay = (double)(finish - start) / CLOCKS_PER_SEC;	
			printf("\nLine 1662: node (%d) Security Delay = %0.7f\n", here_.addr_,delay);
	        Save_Security_Delay(delay);	
			
			Packet::free(pkt); 
			return;  
		}
		else
		{
			Packet::free(pkt); 
			return;  
		}
	  }  
    }
   
  }
// end of broadcast mode
  else if (hdr->ret == 0) 
  {
	  if(hdr->type == 'b')  // here RSU reply for a registration request
	  {
		
		printf("\nNode(%d) Receive Reg msg from Node(%d) at time = %0.4f\n", here_.addr_, hdrip->src_.addr_, Scheduler::instance().clock());
		
		clock_t start, finish;
		start = clock();
		//(Real ID of Vehicle + symmetric key)
		BIGD cipher = bdNew();
		bdConvFromHex(cipher,hdr->data);
		char Decrypted_Data[600];
		
		Decryption_with_SK_CRT(Decrypted_Data, cipher, here_.addr_);
		
		char ID_Symmetric[2][300]; //(Real ID of Vehicle [0] + symmetric key [1])
	    int i,j,h;
	    for(j=0,h=0,i=0;i<strlen(Decrypted_Data);i++,h++)
		{
		 if(Decrypted_Data[i]!=',')
		 {
			ID_Symmetric[j][h] = Decrypted_Data[i];
		 }
		 else
		 {
			ID_Symmetric[j][h] = '\0';
			j++;
			h=-1;
		 }
	    }
		ID_Symmetric[j][h] = '\0';
		
	    Packet* pkt2 = allocpkt();
	    hdr_ip* hdrip2 = hdr_ip::access(pkt2);
	    hdr_security_packet* hdr2 = hdr_security_packet::access(pkt2);
	    
	    hdr2->seq = seq++;
	    hdr2->type = 'c';
	    hdr2->ret = 0;
	    hdr2->send_time = Scheduler::instance().clock(); //Timestamp
	    hdr2->RSU_ID = here_.addr_;
	    hdrip2->dst_.addr_ = hdrip->src_.addr_; 
	    
	    MobileNode *iNode;
        iNode = (MobileNode *) (Node::get_node_by_address(here_.addr_));
	    hdr2->x_pos = iNode->X();
        hdr2->y_pos = iNode->Y();
        
        int Vehicle_PID = PID_Gen(atoi(ID_Symmetric[0])); // Generate Pseudo ID
                
        char GPKe[300];
		char GPKn[300];
		// Read Group_PK
		Get_Group_PK(GPKn, GPKe, here_.addr_);
		
		char data[1024]; 
		sprintf(data,"%d,%s,%s", Vehicle_PID, GPKn, GPKe); 
		
		BIGD Sym_key = bdNew();
		bdConvFromHex(Sym_key,ID_Symmetric[1]);
		BIGD encrypted_data = bdNew();
		Encrypt_with_Symmetric_Key(&encrypted_data, data, Sym_key);
				
		//Convert encrypted_data to char*
		int num_chars = bdConvToHex(encrypted_data, NULL, 0); 
		char* encrypted_data_str = (char *)malloc(num_chars+1);  
		num_chars = bdConvToHex(encrypted_data, encrypted_data_str, num_chars+1);
		encrypted_data_str[num_chars+1]='\0';
        
        //message contains the encrypted (Vehicle's PID, G_PKn, G_PKe)
        sprintf(hdr2->data,"%s",encrypted_data_str); 
				
		//Generate Digital Signature E( H(RSU_ID||Ts||Data) , RSU_SK)
        char data_hashed[1000];
        char Dig_Sig_Data [1024];
        sprintf(Dig_Sig_Data,"%d%f%s",here_.addr_,hdr2->send_time,data); 
        SHA256_hash(Dig_Sig_Data,data_hashed);
        hdr2->Dig_Sig = bdNew();
        //Encrypt_with_SK(&hdr2->Dig_Sig,data_hashed,here_.addr_);
        Encrypt_with_Symmetric_Key(&hdr2->Dig_Sig, data_hashed, Sym_key);
		//~ printf("\n\nLine 1442: *** Node(%d) ***",here_.addr_);
		//~ printf("\nLine 1443: Data = %s", hdr2->data);
		//~ bdPrintHex("\nLine 1444: Digital = ",hdr2->Dig_Sig,"\n");
		finish = clock();
		double delay = (double)(finish - start) / CLOCKS_PER_SEC;	
		Save_Delay(delay);	
		printf("\nNode(%d) Send a Reply to Reg msg to Node(%d) with delay = %.3f at time = %0.4f\n", here_.addr_, hdrip->src_.addr_, delay, Scheduler::instance().clock());		
		Save_Reg_Received(hdrip->src_.addr_);
		Packet::free(pkt); 
	    send(pkt2, 0);  
	    return;
	  }
	  
	  else if(hdr->type == 'c')
	  {
		  
		printf("\nNode(%d) Receive a Reply to Reg msg from Node(%d) at time = %0.4f\n", here_.addr_, hdrip->src_.addr_, Scheduler::instance().clock());
		
		clock_t start, finish;
		start = clock();  
		//printf("\n\nLine 1456: *** Node(%d) received from Node(%d) ***",here_.addr_,hdrip->src_.addr_);
		//printf("\nLine 1457: Data = %s", hdr->data);
		//bdPrintHex("\nLine 1458: Digital = ",hdr->Dig_Sig,"\n");
		char PKe[300];
		char PKn[300];
		BIGD sym_key = bdNew();	
		char Decrypted_Sig[1024];
		Get_RSU_Public_Key(PKn,PKe,hdr->RSU_ID);
		Read_Symmetric_Key(&sym_key, here_.addr_, hdrip->src_.addr_);
		//Decryption_with_PK2(Decrypted_Sig, hdr->Dig_Sig,PKn,PKe);
		Decrypt_with_Symmetric_Key(Decrypted_Sig, hdr->Dig_Sig,sym_key);
		
		char generated_hash[256];
		char Decrypted_Received_Data[1024];
		char data[1024];
		
		BIGD Symmetric_Key = bdNew();
		BIGD Received_Data = bdNew();
		
		bdConvFromHex(Received_Data,hdr->data);
		Read_Symmetric_Key(&Symmetric_Key,here_.addr_,hdr->RSU_ID);
		Decrypt_with_Symmetric_Key(Decrypted_Received_Data,Received_Data,Symmetric_Key);
		
		sprintf(data,"%d%f%s",hdr->RSU_ID,hdr->send_time,Decrypted_Received_Data);
		SHA256_hash(data, generated_hash);
		int V = Verify_hash(generated_hash,Decrypted_Sig);
		
		if(V == 1)
		{
			printf("\n\nLine 1483: Node(%d) received Autheticated Message from Node(%d)",here_.addr_, hdrip->src_.addr_);	
						
			char PID_GPK[3][300]; //(PID of Vehicle [0] + GPKn [1] + GPKe [2])
			int i,j,h;
			for(j=0,h=0,i=0;i<strlen(Decrypted_Received_Data);i++,h++)
			{
			 if(Decrypted_Received_Data[i]!=',')
			 {
				PID_GPK[j][h] = Decrypted_Received_Data[i];
			 }
			 else
			 {
				PID_GPK[j][h] = '\0';
				j++;
				h=-1;
			 }
			}
			PID_GPK[j][h] = '\0';
			
			//Save RSU_Info
			char RSU_Info[2048];
			// Save in RSU_Info (RSU_ID, PID, x_pos, y_pos, RSU_PKn, RSU_PKe, G_PKn, G_PKe)
			sprintf(RSU_Info,"%d,%s,%f,%f,%s,%s,%s,%s", hdr->RSU_ID, PID_GPK[0], hdr->x_pos, hdr->y_pos, PKn, PKe, PID_GPK[1], PID_GPK[2]);
			Save_RSU_Info(RSU_Info,here_.addr_);
			finish = clock();
			double delay = (double)(finish - start) / CLOCKS_PER_SEC;
			Save_Delay(delay);
			printf("\nNode(%d) Save RSU Info with delay = %.3f at time = %0.4f\n", here_.addr_, delay, Scheduler::instance().clock());	
			Save_Rece_Reg_Rep(here_.addr_);		 			
	    }
		else
		{
			printf("\n\nLine 1462: Node(%d) received Non Authenticated Message from Node(%d) Hashed Verifying = %d",here_.addr_, hdrip->src_.addr_, V);	
		}
			
		Packet::free(pkt); 
	    return;
	  }
	  else if (hdr->type == 'd')  //here RSU broadcast message to all vehicles
	  {
		//printf("\nLine 1574: Node(%d) receive message from Node(%d) ***\n", here_.addr_, hdrip->src_.addr_);  
		clock_t start, finish;
		start = clock();
		
		char data[1024];
		char Decrypted_Sig[256];
		char generated_hash[256];
		char Decrypted_Received_Data[1024];
				
		BIGD Symmetric_Key = bdNew();
		Read_Symmetric_Key(&Symmetric_Key, hdrip->src_.addr_, here_.addr_);
		Decrypt_with_Symmetric_Key(Decrypted_Sig, hdr->Dig_Sig, Symmetric_Key);
		
		BIGD Received_Data = bdNew();
		bdConvFromHex(Received_Data,hdr->data);
		Decrypt_with_Symmetric_Key(Decrypted_Received_Data, Received_Data, Symmetric_Key);
		
		//printf("\n\nLine 1588: Decrypted Received Data = %s\n", Decrypted_Received_Data);			
		sprintf(data,"%d%f%s",hdr->Vehicle_ID, hdr->send_time, Decrypted_Received_Data);
		SHA256_hash(data, generated_hash);
		
		int V = Verify_hash(generated_hash,Decrypted_Sig);
		
		if(V == 1)
		{ 
		  Packet* pkt2 = allocpkt();
          hdr_ip* iph2 = HDR_IP(pkt2);
		  hdr_security_packet* hdr2 = hdr_security_packet::access(pkt2);
		  
		  hdr2->ret = 0;
		  hdr2->seq = seq++;
		  hdr2->type = 'e';
		  hdr2->RSU_ID = here_.addr_;
		  hdr2->hop = 0;
		  hdr2->send_time = Scheduler::instance().clock();
		  iph2->daddr() = IP_BROADCAST;	
		  
		  MobileNode *iNode;
		  iNode = (MobileNode *) (Node::get_node_by_address(here_.addr_));
		  hdr2->x_pos = iNode->X();
		  hdr2->y_pos = iNode->Y();
		 		  			 
		  BIGD encrypted_data = bdNew();
		  Encrypt_with_Group_SK(&encrypted_data, Decrypted_Received_Data, here_.addr_);
		  
		  int num_chars = bdConvToHex(encrypted_data, NULL, 0); 
		  char* encrypted_data_str = (char *)malloc(num_chars+1);  
		  num_chars = bdConvToHex(encrypted_data, encrypted_data_str, num_chars+1);
		  encrypted_data_str[num_chars+1]='\0';
        
          sprintf(hdr2->data,"%s",encrypted_data_str); 
		  
		  //Generate Digital Signature E( H(RSU_ID||Ts||Data) , RSU_SK)
		  char data_hashed[256];
          char Dig_Sig_Data [1024];
          sprintf(Dig_Sig_Data,"%d%f%s",here_.addr_, hdr2->send_time, Decrypted_Received_Data); 
          SHA256_hash(Dig_Sig_Data, data_hashed);
          hdr2->Dig_Sig = bdNew();
          Encrypt_with_SK(&hdr2->Dig_Sig, data_hashed, here_.addr_);
		 
		  finish = clock();
	      double delay = (double)(finish - start) / CLOCKS_PER_SEC;	
	      printf("\nLine 1662: node (%d) Security Delay = %0.7f\n", here_.addr_,delay);
	      Save_Security_Delay(delay);	
		 
		  Packet::free(pkt);
		  send(pkt2, 0);
		  
	    } 
	    else
	    {
			printf("\n\nLine 1598: Node(%d) They are Not equals ***\n\n");
			Packet::free(pkt);
		}
		
		
	    return;	
	  }
  }
   		//Packet* pkt2 = allocpkt();
		//hdr_ip* hdrip2 = hdr_ip::access(pkt2);
		//hdr_security_packet* hdr2 = hdr_security_packet::access(pkt2);
		////BIGD Cipher_Data;
		//char original_data[128];
		//int rcv_seq = hdr->seq;
		//char out[300];
		//char out2[200];
		//unsigned int newhash;
		//char authenticate_result[50];
		//strcpy(original_data, hdr->data);
		
		////Decryption_with_SK(out2, hdr->BIGD_Hash,here_.addr_);
		////Decryption_with_SK_CRT(out2, hdr->BIGD_Hash,here_.addr_);
		//Decryption_with_PK(out2,hdr->BIGD_Hash,here_.addr_);
		
		//unsigned int decrypted_hash = atoi(out2);
		//newhash=hashing(hdr->data,strlen(hdr->data));
		//if(newhash==decrypted_hash)
		//{
		   //printf("*** data intergity ensured ***\n");
		   //strcpy(authenticate_result,"Message_Accepted");
		//}
		//else
		//{
		   //printf("*** data modified %d ***\n",newhash);
		   //strcpy(authenticate_result,"MESSAGE_ERRROR-Integrity violation");
		//}
		 
		//printf("Node (%d) received Message = \"%s\" with Hashing = %d from Node (%d) at %3.3f with delay = %.5f (ms)\n", here_.addr_,original_data,newhash,hdrip->src_.addr_,Scheduler::instance().clock(), (Scheduler::instance().clock()-hdr->send_time) * 1000); 
		////sprintf(out, "%s recv %d %3.1f %s %d", name(), hdrip->src_.addr_,
			////	(Scheduler::instance().clock()-hdr->send_time) * 1000, original_data,newhash); 
		 ////Tcl& tcl = Tcl::instance();
		 ////tcl.eval(out);
					 
		//// Discard the packet
		  //// Packet::free(pkt);
		//// Create a new packet
			
		//Packet* pktret = allocpkt();
		//hdr_security_packet* hdrret = hdr_security_packet::access(pktret);
		//hdr_ip* hdrip_ret = hdr_ip::access(pktret);
		//hdrret->ret = 1;
		//hdrret->send_time = Scheduler::instance().clock();
		//hdrret->type == 2;
		////hdrret->rcv_time = Scheduler::instance().clock();
		//hdrret->seq = rcv_seq;
		//strcpy(hdrret->data, authenticate_result);
		//hdrip_ret->dst_.addr_ = hdrip->src_.addr_;
		////printf("\n*** Line 681 ***\n");
		//send(pktret, 0); 
		//*char filename [64];
		//sprintf(filename,"Node_%d.txt",here_.addr_);
		//ofstream myfile;
		//myfile.open (filename);
		//myfile << hdr->data;
		//myfile.close();
		
		//Packet* pkt2 = allocpkt();
		//hdr_ip* hdrip2 = hdr_ip::access(pkt2);
		//hdr_security_packet* hdr2 = hdr_security_packet::access(pkt2);
		//hdr2->hashvalue = hdr->hashvalue;
		//hdr2->seq = seq++;
		//hdr2->type = 10;
		//hdr2->ret = 0;
		//hdr2->send_time = hdr->send_time;
		//hdr2->original_source = hdr->original_source;
		//strcpy(hdr2->data, hdr->data);
		//hdrip2->src_.addr_ = here_.addr_;
		//hdrip2->dst_.addr_ = 1; 
		////hdrip2->dport() = hdrip2->sport();
		
		//printf("***Line 209: Node: %d Send Message to Node %d to obtain the Decryption key *** \n", here_.addr_, hdrip2->dst_.addr_);
		//send(pkt2, 0);*/
		    
    //}
  
   //else
   //{
     //char out[105];
     //// showing at originator node when packet comes back	
    
     //printf("Node (%d) received Message = \"%s\" from Node (%d) at %3.3f with delay = %.5f (ms)\n", here_.addr_,hdr->data,hdrip->src_.addr_,Scheduler::instance().clock(), (Scheduler::instance().clock()-hdr->send_time) * 1000); 
     ////sprintf(out, "%s recv %d %3.1f %s", name(), hdrip->src_.addr_ >> Address::instance().NodeShift_[1],
		////	(Scheduler::instance().clock()-hdr->send_time) * 1000, hdr->data); 
     ////Tcl& tcl = Tcl::instance();
     ////tcl.eval(out);
    //// Discard the packet
     //Packet::free(pkt);
  
}
