# Supplementary material for: Efficient VANET safety message delivery and authenticity with privacy preservation
Source: PeerJ Comput Sci. 2021 May 4;7:e519. doi: 10.7717/peerj-cs.519 (PMC8114805; doi:10.7717/peerj-cs.519)
Supplement: Supplemental Information 1 — Sorce Code (.h and .c files) [file peerj-cs-07-519-s001.zip › Code/Code/Scenario 1 (Non-Security messge is added)/security.h]

// Scenario 1

//-----------------------------------
// file name: security_packet.h
//-----------------------------------
#ifndef ns_security_packet_h
#define ns_security_packet_h

#include "agent.h"
#include "tclcl.h"
#include "packet.h"
#include "address.h"
#include "ip.h"
#include "RSA.h"
#include "SHA256.h"
#include "timer-handler.h"

struct hdr_security_packet {
	char ret;
	float send_time;
 	int seq;		// sequence number
 	int Beacon_number;
 	char data[1024];
	int RSU_ID;
	int Vehicle_ID;
	int hop;
	float x_pos;
	float y_pos;
	BIGD Dig_Sig;
			
	char type;
	// a- RSU send Beacon Packet (Broadcast). 
	// b- Vehicle send registration packet (Unicast).
	// c- RSU replay to Vehilce registration (Unicast).
	// d- Vehilce send packet to RSU to be broadcasted (Unicast).
	// e - RSU broadcast the message received (Broadcast).	
	
	// Header access methods
	static int offset_; // required by PacketHeaderManager
	inline static int& offset() { return offset_; }
	inline static hdr_security_packet* access(const Packet* p) {
		return (hdr_security_packet*) p->access(offset_);
	}
};

class Security_packetAgent;

class ECHO_Timer : public TimerHandler {
public:
	ECHO_Timer(Security_packetAgent *a) : TimerHandler() { a_ = a; }
protected:
	virtual void expire(Event *e);
	Security_packetAgent *a_;
};

	
class Security_packetAgent : public Agent {
public:
	Security_packetAgent();
 	int seq;	
 	int Beacon_number;
	int oneway; 	// enable seq number and one-way delay printouts
	double interval_;
	virtual int command(int argc, const char*const* argv);
	virtual void recv(Packet*, Handler*);
	void CESAR_encrypt(char* out, int key);
	void CESAR_decryption(char out[], int key);
	
	unsigned int hashing (char value[], unsigned int len);
	void SHA256_hash(char data[], char out[]);
	bool Verify_hash(char received_hash[], char generated_hash[]);
	
	void Encrypt_with_SK(BIGD* cipher, char in[],int Node_ID);
	bool Decryption_with_PK(char out[], BIGD cipher, int Nodse_ID);
	
	void Encrypt_with_PK(BIGD* cipher, char in[], int Node_ID);
	bool Decryption_with_SK(char out[], BIGD cipher, int Node_ID);
	bool Decryption_with_SK_CRT(char out[], BIGD cipher, int Node_ID);
		
	void Get_RSU_Public_Key(char PK_n[], char PK_e[], int Node_ID);
	void Get_Group_PK(char PK_n[], char PK_e[], int Node_ID);
	void Read_Group_Symmetric_Key(BIGD* Symmetric_key, int RSU_ID);
	
	void Encrypt_with_PK2(BIGD* cipher, char in[], char n[], char e[]);
	void Decryption_with_PK2(char out[], BIGD cipher, char PK_n[], char PK_e[]);
	
	void Encrypt_with_Group_SK(BIGD* cipher, char in[],int Node_ID);
	//bool Group_Decryption_with_SK(char out[], BIGD cipher, int Node_ID);
	//bool Group_Decryption_with_SK_CRT(char out[], BIGD cipher, int Node_ID);
	
	void Save_RSU_Info(char Info[], int Vehicle_ID);
	bool Get_RSU_Info(char Info[], int Vehicle_ID);
	
	bool Read_Symmetric_Key(BIGD* Symmetric_key, int Vehicle_ID, int RSU_ID);
	void Save_Symmetric_Key(BIGD Symmetric_key, int Vehicle_ID, int RSU_ID);
	
	void Encrypt_with_Symmetric_Key(BIGD* cipher, char in[], BIGD symmetric_key);
	void Decrypt_with_Symmetric_Key(char out[], BIGD cipher, BIGD symmetric_key);
	
	void Convert_From_BIGD_to_char(char out[], BIGD b);
	void Convert_From_char_to_BIGD(BIGD* b, char out[]);
	
	void Save_Delay(double d);
	void Save_Rece_Reg_Rep(double d);
	void Save_Reg_Received(double d);
	void Save_Send_Reg(double d);
	void Save_Security_Delay(double d);
	
	float Distance (float x1, float y1, float x2, float y2);
	int PID_Gen(int ID);
	BIGD Gen_Random_BIGD();
	void Remove_first_element(char in[]);
	
	void timeout(int);  //timeout() which initiates the first packet generation and schedules the next
	void Send_Beacon();
	
protected:
	ECHO_Timer echo_timer_;
	
};


#endif // ns_security_packet_h
