# Supplementary material for: Efficient VANET safety message delivery and authenticity with privacy preservation
Source: PeerJ Comput Sci. 2021 May 4;7:e519. doi: 10.7717/peerj-cs.519 (PMC8114805; doi:10.7717/peerj-cs.519)
Supplement: Supplemental Information 1 — Sorce Code (.h and .c files) [file peerj-cs-07-519-s001.zip › Code/Code/virtualAES.cc]

#include "virtualAES.h"
#include <stdexcept>

unsigned char virtualAES::g_aes_logt[256], virtualAES::g_aes_ilogt[256];
unsigned char virtualAES::g_aes_sbox[256], virtualAES::g_aes_isbox[256];

size_t min (size_t a, size_t b)
{
	if(a<b)
		return a;
	else 
		return b;
}

void xor_blocks(uchar *dest, uchar a[16], uchar b[16], size_t len)
{
	int i;

	len = min(len, 16);
	for (i = 0; i < len; i++)
		dest[i] = a[i] ^ b[i];
}

void chartohex(unsigned char ch, char* szHex)
{
	unsigned char byte[2];
	byte[0] = ch / 16;
	byte[1] = ch % 16;
	for (int i = 0; i<2; i++)
	{
		if (byte[i] >= 0 && byte[i] <= 9)
			szHex[i] = '0' + byte[i];
		else
			szHex[i] = 'A' + byte[i] - 10;
	}
	szHex[2] = 0;
}

void hextochar(char const* szHex, unsigned char& rch)
{
	rch = 0;
	for (int i = 0; i<2; i++)
	{
		if (*(szHex + i) >= '0' && *(szHex + i) <= '9')
			rch = (rch << 4) + (*(szHex + i) - '0');
		else if (*(szHex + i) >= 'A' && *(szHex + i) <= 'F')
			rch = (rch << 4) + (*(szHex + i) - 'A' + 10);
		else
			break;
	}
}

void virtualAES::initialize() {
	int i;
	unsigned char gen;
	// build logarithm table and it's inverse
	gen = 1;
	for (i = 0; i < 0xff; i++) {
		g_aes_logt[gen] = i;
		g_aes_ilogt[i] = gen;
		gen = aes_mul_manual(gen, AES_GEN);
	}
	// build S-Box and it's inverse
	for (i = 0; i <= 0xff; i++) {
		char bi;
		unsigned char inv = aes_inv(i);

		g_aes_sbox[i] = 0;
		for (bi = 0; bi < 8; bi++) {
			// based on transformation 5.1
			// could also be done with a loop based on the matrix
			g_aes_sbox[i] |= ((inv & (1 << bi) ? 1 : 0)
				^ (inv & (1 << ((bi + 4) & 7)) ? 1 : 0)
				^ (inv & (1 << ((bi + 5) & 7)) ? 1 : 0)
				^ (inv & (1 << ((bi + 6) & 7)) ? 1 : 0)
				^ (inv & (1 << ((bi + 7) & 7)) ? 1 : 0)
				^ (AES_SBOX_CC & (1 << bi) ? 1 : 0)
				) << bi;
		}
		g_aes_isbox[g_aes_sbox[i]] = i;
	}
	// warning: quickhack
	g_aes_sbox[1] = 0x7c;
	g_aes_isbox[0x7c] = 1;
	g_aes_isbox[0x63] = 0;
}

aes_ctx_t *virtualAES::allocatectx(unsigned char *key, size_t keyLen) {
	aes_ctx_t *ctx;
	size_t rounds;
	size_t ks_size;
	if (keyLen > 32) {
		throw std::logic_error("Exception: keylength exceeded 256 bits!");
	}
	switch (keyLen) {
	case 16: // 128-bit key
		rounds = 10;
		break;

	case 24: // 192-bit key
		rounds = 12;
		break;

	case 32: // 256-bit key
		rounds = 14;
		break;

	defaut:
		return NULL;
	}
	ks_size = 4 * (rounds + 1)*sizeof(unsigned long);
	ctx = (aes_ctx_t*)malloc(sizeof(aes_ctx_t) + ks_size);
	if (ctx) {
		ctx->rounds = rounds;
		ctx->kcol = keyLen / 4;
		memcpy(ctx->keysched, key, keyLen);
		ctx->keysched[43] = 0;
		aes_keyexpansion(ctx);
	}

	return ctx;
}

void virtualAES::encrypt(aes_ctx_t *ctx, unsigned char input[], unsigned char output[]) {
	if (sizeof(input) > 16) {
		throw std::logic_error("Exception: blocksize exceeded 128 bits!");
	}
	int i;
	// copy input to state
	for (i = 0; i < 16; i++)
		ctx->state[i & 0x03][i >> 2] = input[i];
	aes_addroundkey(ctx, 0);
	for (i = 1; i < ctx->rounds; i++) {
		aes_subbytes(ctx);
		aes_shiftrows(ctx);
		aes_mixcolumns(ctx);
		aes_addroundkey(ctx, i);
	}
	aes_subbytes(ctx);
	aes_shiftrows(ctx);
	aes_addroundkey(ctx, ctx->rounds);

	// copy state to output
	for (i = 0; i < 16; i++)
		output[i] = ctx->state[i & 0x03][i >> 2];
}

void virtualAES ::decrypt(aes_ctx_t *ctx, unsigned char input[], unsigned char output[]) {
	if (sizeof(input) > 16) {
		throw std::logic_error("Exception: blocksize exceeded 128 bits!");
	}
	int i, j;

	// copy input to state
	for (i = 0; i < 16; i++)
		ctx->state[i & 0x03][i >> 2] = input[i];

	aes_addroundkey(ctx, ctx->rounds);
	for (i = ctx->rounds - 1; i >= 1; i--) {
		aes_invshiftrows(ctx);
		aes_invsubbytes(ctx);
		aes_addroundkey(ctx, i);
		aes_invmixcolumns(ctx);
	}

	aes_invshiftrows(ctx);
	aes_invsubbytes(ctx);
	aes_addroundkey(ctx, 0);

	// copy state to output
	for (i = 0; i < 16; i++)
		output[i] = ctx->state[i & 0x03][i >> 2];
}

void virtualAES::encrypt_ctr(aes_ctx_t *ctx, unsigned char *input, unsigned char *output, size_t len,u64 nonce) {
	u64 ctr[2];
	uchar *p = input;
	uchar *q = output;

	ctr[0] = nonce;
	ctr[1] = 0;
	while (len > 0) {
		encrypt(ctx, (uchar *)&ctr, q);
		xor_blocks(q, p, q, len);
		p += 16, q += 16, len -= min(len, 16);
		ctr[1]++;
	}
}

void virtualAES::decrypt_ctr(aes_ctx_t *ctx, unsigned char *input, unsigned char *output, size_t len, u64 nonce) {
	// decryption is the same as encryption in CTR mode
	encrypt_ctr(ctx, input, output, len, nonce);
}

void virtualAES::strtohex(unsigned char const* pucCharStr, char* pszHexStr, int iSize) {
	int i;
	char szHex[3];
	pszHexStr[0] = 0;
	for (i = 0; i<iSize; i++)
	{
		chartohex(pucCharStr[i], szHex);
		strcat(pszHexStr, szHex);
	}
}

void virtualAES::hextostr(char const* pszHexStr, unsigned char* pucCharStr, int iSize) {
	int i;
	unsigned char ch;
	for (i = 0; i<iSize; i++) {
		hextochar(pszHexStr + 2 * i, ch);
		pucCharStr[i] = ch;
	}
}

void virtualAES::rand_nonce(u64 *nonce) {
	uchar *p = (uchar *)nonce;
	uchar *e = p + sizeof(u64);

	while (p < e)
		*p++ = (uchar)rand();
}

inline unsigned long virtualAES::aes_subword(unsigned long w)
{
	return g_aes_sbox[w & 0x000000ff] |
		(g_aes_sbox[(w & 0x0000ff00) >> 8] << 8) |
		(g_aes_sbox[(w & 0x00ff0000) >> 16] << 16) |
		(g_aes_sbox[(w & 0xff000000) >> 24] << 24);
}

inline unsigned long virtualAES::aes_rotword(unsigned long w)
{
	return ((w & 0x000000ff) << 24) |
		((w & 0x0000ff00) >> 8) |
		((w & 0x00ff0000) >> 8) |
		((w & 0xff000000) >> 8);
}

void virtualAES::aes_keyexpansion(aes_ctx_t *ctx)
{
	unsigned long temp;
	unsigned long rcon;
	register int i;

	rcon = 0x00000001;
	for (i = ctx->kcol; i < (4 * (ctx->rounds + 1)); i++) {
		temp = ctx->keysched[i - 1];
		if (!(i%ctx->kcol)) {
			temp = aes_subword(aes_rotword(temp)) ^ rcon;
			rcon = aes_mul(rcon, 2);
		}
		else if (ctx->kcol > 6 && i%ctx->kcol == 4)
			temp = aes_subword(temp);
		ctx->keysched[i] = ctx->keysched[i - ctx->kcol] ^ temp;
	}
}

inline unsigned char virtualAES::aes_mul_manual(unsigned char a, unsigned char b)
{
	register unsigned short ac;
	register unsigned char ret;
	ac = a;
	ret = 0;
	while (b) {
		if (b & 0x01)
			ret ^= ac;
		ac <<= 1;
		b >>= 1;
		if (ac & 0x0100)
			ac ^= AES_RPOL;
	}

	return ret;
}

void virtualAES::aes_subbytes(aes_ctx_t *ctx)
{
	int i;
	for (i = 0; i < 16; i++) {
		int x, y;

		x = i & 0x03;
		y = i >> 2;
		ctx->state[x][y] = g_aes_sbox[ctx->state[x][y]];
	}
}

void virtualAES::aes_shiftrows(aes_ctx_t *ctx)
{
	unsigned char nstate[4][4];
	int i;
	for (i = 0; i < 16; i++) {
		int x, y;

		x = i & 0x03;
		y = i >> 2;
		nstate[x][y] = ctx->state[x][(y + x) & 0x03];
	}

	memcpy(ctx->state, nstate, sizeof(ctx->state));
}

void virtualAES::aes_mixcolumns(aes_ctx_t *ctx)
{
	unsigned char nstate[4][4];
	int i;
	for (i = 0; i < 4; i++) {
		nstate[0][i] = aes_mul(0x02, ctx->state[0][i]) ^
			aes_mul(0x03, ctx->state[1][i]) ^
			ctx->state[2][i] ^
			ctx->state[3][i];
		nstate[1][i] = ctx->state[0][i] ^
			aes_mul(0x02, ctx->state[1][i]) ^
			aes_mul(0x03, ctx->state[2][i]) ^
			ctx->state[3][i];
		nstate[2][i] = ctx->state[0][i] ^
			ctx->state[1][i] ^
			aes_mul(0x02, ctx->state[2][i]) ^
			aes_mul(0x03, ctx->state[3][i]);
		nstate[3][i] = aes_mul(0x03, ctx->state[0][i]) ^
			ctx->state[1][i] ^
			ctx->state[2][i] ^
			aes_mul(0x02, ctx->state[3][i]);
	}

	memcpy(ctx->state, nstate, sizeof(ctx->state));
}

void virtualAES::aes_addroundkey(aes_ctx_t *ctx, int round)
{
	int i;
	for (i = 0; i < 16; i++) {
		int x, y;

		x = i & 0x03;
		y = i >> 2;
		ctx->state[x][y] = ctx->state[x][y] ^
			((ctx->keysched[round * 4 + y] & (0xff << (x * 8))) >> (x * 8));
	}
}

void virtualAES::aes_invshiftrows(aes_ctx_t *ctx)
{
	unsigned char nstate[4][4];
	int i;
	for (i = 0; i < 16; i++) {
		int x, y;

		x = i & 0x03;
		y = i >> 2;
		nstate[x][(y + x) & 0x03] = ctx->state[x][y];
	}
	memcpy(ctx->state, nstate, sizeof(ctx->state));
}

void virtualAES::aes_invsubbytes(aes_ctx_t *ctx)
{
	int i;
	for (i = 0; i < 16; i++) {
		int x, y;

		x = i & 0x03;
		y = i >> 2;
		ctx->state[x][y] = g_aes_isbox[ctx->state[x][y]];
	}
}

void virtualAES::aes_invmixcolumns(aes_ctx_t *ctx)
{
	unsigned char nstate[4][4];
	int i;
	for (i = 0; i < 4; i++) {
		nstate[0][i] = aes_mul(0x0e, ctx->state[0][i]) ^
			aes_mul(0x0b, ctx->state[1][i]) ^
			aes_mul(0x0d, ctx->state[2][i]) ^
			aes_mul(0x09, ctx->state[3][i]);
		nstate[1][i] = aes_mul(0x09, ctx->state[0][i]) ^
			aes_mul(0x0e, ctx->state[1][i]) ^
			aes_mul(0x0b, ctx->state[2][i]) ^
			aes_mul(0x0d, ctx->state[3][i]);
		nstate[2][i] = aes_mul(0x0d, ctx->state[0][i]) ^
			aes_mul(0x09, ctx->state[1][i]) ^
			aes_mul(0x0e, ctx->state[2][i]) ^
			aes_mul(0x0b, ctx->state[3][i]);
		nstate[3][i] = aes_mul(0x0b, ctx->state[0][i]) ^
			aes_mul(0x0d, ctx->state[1][i]) ^
			aes_mul(0x09, ctx->state[2][i]) ^
			aes_mul(0x0e, ctx->state[3][i]);
	}

	memcpy(ctx->state, nstate, sizeof(ctx->state));
}

virtualAES::virtualAES()
{
	initialize();	
}
